# Supplementary material for: Smoking, Antioxidant Supplementation and Dietary Intakes among Older Adults with Age-Related Macular Degeneration over 10 Years
Source: PLoS One. 2015 Mar 30;10(3):e0122548. doi: 10.1371/journal.pone.0122548 (PMC4378919; doi:10.1371/journal.pone.0122548)
Supplement: S1 Dataset — (XLS) [file pone.0122548.s002.xls]

## Sheet: readme
AMD lifestyle change datasheets - explanatory notes
The worksheet 'anyarm' supports Table 1 and Figure 2
The worksheet 'early' supports early AMD analyses in Tables 2 and 3
The worksheet 'late' supports late AMD analyses in Tables 2 and 3
Variable descriptions - anyarm worksheet
observation	Observation number within datasheet
anyarm	Age-related macular degeneration at baseline (0=No, 1=Yes)
dsmokegp_c1	Current smoking status at baseline (0=No, 1=Yes)
quitsmoke10	Ten-year quitting status category among baseline current smokers
age1	Age in years at baseline
dmale1	Male gender (0=Female, 1=Male)
bmi1	Body mass index at baseline
hei1	Healthy eating index at baseline
fish1	Fish intake at baseline g/day
fruits1	Fruit intake at baseline g/day
v_all1	Vegetable intake at baseline g/day
hqualif1	Post-school qualifications (0=No,1=Yes)
dpension1	Receipt of pension at baseline (0=No,1=Yes)
any_s_carot_ug1	Any beta-carotene supplement intake at baseline (0=No,1=Yes)
any_s_vita_ug1	Any vitamin A supplement intake at baseline (0=No,1=Yes)
any_s_vitc_mg1	Any vitamin C supplement intake at baseline (0=No,1=Yes)
any_s_vite_mg1	Any vitamin E supplement intake at baseline (0=No,1=Yes)
any_s_zinc_mg1	Any zinc supplement intake at baseline (0=No,1=Yes)
Variable descriptions for early or late AMD worksheets
observation	Observation number in dataset
early_cum123_10 (early worksheet)	Early AMD at either baseline, 5 or 10 years (0=No,1=Yes)
late_cum123_10 (late worksheet)	Late AMD at either baseline, 5 or 10 years (0=No,1=Yes)
rdivita_s_carot_ug1	Beta-carotene supplement intake at or above 700 ug/day in women or 900 ug/day in men at baseline (0=No,1=Yes)
rdi_s_vita_ug1	Total vitamin A supplement intake at or above 700 ug/day in women or 900 ug/day in men at baseline (0=No,1=Yes)
rdi_s_vitc_mg1	Vitamin C supplement intake above 45 mg/day at baseline (0=No,1=Yes)
ai_s_vite_mg1	Vitamin E supplement intake at or above 7 mg/day in women or 10 mg/day in men at baseline (0=No,1=Yes)
rdi_s_zinc_mg1	Zinc supplement intake at or above 8 mg/day in women or 14 mg/day in men at baseline (0=No,1=Yes)
s_areds1	Zinc supplement intake at or above 20 mg/day with Vitamin C or E supplementation at baseline (0=No,1=Yes)
rec_v_all1	Vegetable intake at or above 375 g/day at baseline (0=No,1=Yes)
rec_fish1	Fish intake at or above 200 g/day at baseline (0=No,1=Yes)
upper_fruits1	Fruit intake at or above 300 g/day at baseline (0=No,1=Yes)
inc_s_carot_ug3	Incident beta carotene supplement intake at or above 700 ug/day in women or 900 ug/day in men at 10 years among those with no/lower baseline intake (0=No,1=Yes)
inc_s_vita_ug3	Incident vitamin A supplement intake at or above 700 ug/day in women or 900 ug/day in men at 10 years among those with no/lower baseline intake (0=No,1=Yes)
inc_s_vitc_mg3	Incident vitamin C supplement intake at or above 45 mg/day at 10 years among those with no/lower baseline intake (0=No,1=Yes)
inc_s_vite_mg3	Incident vitamin E supplement intake at or above 7 mg/day in women or 10 mg/day at 10 years among those with no/lower baseline intake (0=No,1=Yes)
inc_s_zinc_mg3	Incident zinc supplement intake at or above 8 mg/day in women or 14 mg/day at 10 years among those with no/lower baseline intake (0=No,1=Yes)
inc_s_areds3	Incident intake of zinc 20mg/day + vitamin C or E at 10 years among those with no/lower baseline intake (0=No,1=Yes)
inc_v_all3	Incident vegetable intake at or above 375 g/day at 10 years among those with lower baseline intake (0=No,1=Yes)
inc_fish3	Incident fish intake at or above 200 g/day at 10 years among those with lower baseline intake (0=No,1=Yes)
inc_fruits3	Incident fruit intake at or above 300 g/day at 10 years among those with lower baseline intake (0=No,1=Yes)
age1	Age in years at baseline
dmale1	Male gender (0=Female, 1=Male)
dsmokegp_c1	Current smoking at baseline (0=No, 1=Yes)
dsmokegp_p1	Past smoker at baseline (0=No, 1=Yes)
hqualif1	Post-school qualifications (0=No,1=Yes)
bmi1	Body mass index at baseline
dpension1	Receipt of pension at baseline (0=No,1=Yes)

## Sheet: anyarm
observation	anyarm	dsmokegp_c1	quitsmoke10	age1	hqualif1	dpension1	dmale1	bmi1	any_s_vite_mg1	any_s_vita_ug1	any_s_vitc_mg1	any_s_carot_ug1	any_s_zinc_mg1	v_all1	fruits1	fish1	hei1
1	0	0		68	0	1	0	30.2	0	1	1	0	0	705	952	111.7	13.8
2	0	0		72	1	0	1	22.8	0	0	0	0	0	361	590	28.6	14.4
3	0	1	QuitAt5	63	0	0	1	23.1	1	1	1	0	1	460	265	17.5	11.4
4	0	1	QuitLater	64	0	0	0	22.3	1	1	1	0	1	400	411	19.6	11.9
5	0	0		78	0	1	1	27.9	0	0	0	0	0	624	314	26	13.9
6	0	0		59	0	0	0	21.2	0	0	0	0	0	301	389	8.5	12.6
7	0	0		53	1	0	1	26.4
8	1	0		78	1	1	0	21.8
9	0	0		78	0	1	0	24
10	0	0		53	1	1	0	25	0	0	0	0	0	416	410	27.3	13.9
11	0	0		50	1	0	1	27.1
12	0	0		57	1	0	1	30.4	0	1	1	0	0	331	725	37.4	9.4
13	0	0		62	0	1	0	31.6	1	0	1	1	1	377	602	17.2	12.9
14	0	0		59	1	0	0	28.3	1	1	1	1	1	496	509	0	9.3
15	0	0		63	1	0	1	20.8	0	0	0	0	0	311	220	24.5	10.9
16	0	0		55	0	1	0	27.6	0	0	1	0	1	205	312	36.2	14.3
17	0	0		52	0	0	0	23.2	1	1	1	0	0	324	309	21.1	14.2
18	0	0		70	0	1	0	24.3	0	0	0	0	0	587	426	58.3	15.5
19	0	0		68	0	1	0	20.6	1	1	1	0	0	855	635	9.9	14.4
20	0	1	DidNotQuit	51	1	0	0	23.6	1	0	1	0	0	242	145	37	9.8
21	0	0		67	1	1	0	22.3	0	0	0	0	0	477	494	71.6	13.6
22	0	0		68	1	1	1	22
23	0	0		57	1	0	0	21.2	0	0	0	0	0	568	268	38.1	13.2
24	0	0		59	1	0	1	21.8	0	0	1	0	0	601	305	28.1	8.7
25	0	0		60	1	1	1	23.5	0	0	0	0	0	834	18	23.5	11.2
26	0	0		60	1	1	0	19.8	0	0	0	0	0	854	309	25.9	10.9
27	0	0		53	0	0	0	22.3	1	0	1	0	0	331	442	19.3	9.9
28	0	0		55	0	0	1	24.1	0	0	0	0	0	325	168	64.5	15.7
29	0	0		63	0	0	1	27.2	0	0	0	0	0	679	926	26.3	16.1
30	0	0		63	1	0	0	30.8	0	0	1	0	0	719	927	25.6	14.4
31	0	0		68	1	0	0	23.2	0	1	0	0	0	312	231	24.8	9.2
32	0	0		67	1	0	1	31.9	0	0	1	0	0	328	188	27.2	10.2
33	0	0		61	1	1	1	23.2	1	0	1	0	0	938	447	49	13.1
34	0	0		53	0	0	0	21.6	0	0	0	0	0	312	231	24.8	10.2
35	0	0		61	1	0	1	22.5	0	0	0	0	0	655	101	4.6	13.5
36	0	0		61	0	0	0	25.4	0	0	0	0	0	470	167	4.6	10.6
37	0	0		66	0	1	1	26.9	0	0	0	0	0	567	300	35.8	9.2
38	0	0		59	1	1	0	23.4	1	0	0	0	0	602	845	24.8	11.9
39	0	0		61	1	1	1	27.4	1	0	0	0	0	645	988	24.8	11.1
40	0	0		69	0	1	1	31.8	0	0	0	0	0	453	823	17.5	10.2
41	0	0		53	1	0	0	23.5	0	0	1	0	0	708	670	27.8	12.9
42	0	1	QuitAt5	55	0	1	0	24.7	1	1	1	0	1	644	305	0	12.4
43	0	0		63	0	0	1	23.6	0	0	0	0	0	350	225	19.6	12.5
44	0	0		61	1	0	1	28.1	0	0	0	0	0	782	428	10.6	13.2
45	0	0		53	1	0	0	26
46	0	1	QuitLater	51	1	0	1	23.6
47	0	0		68	1	1	1	29.8	0	0	0	0	0	653	459	36.8	10.9
48	0	0		69	0	1	0	21.1	0	0	0	0	0	562	450	36.8	11.9
49	0	0		76	1	1	0	26.8	0	0	0	0	0	697	538	27.2	11.8
50	0	1	DidNotQuit	57	0	0	1	24.2	0	0	0	0	0	506	243	8.2	11.1
51	0	0		51	0	0	0	23.7	0	0	1	1	0	649	236	3.6	8.8
52	0	1	QuitLater	52	0	0	1	15.6	1	1	1	0	1	244	84	13.4	8.5
53	0	0		49	1	0	1	22.6	0	0	0	0	0	229	138	16.8	10.7
54	0	0		63	1	1	0	49.5	0	0	0	0	0	536	162	2.1	6.5
55	0	0		59	1	0	1	18.6	0	0	0	0	0	467	191	0	8.9
56	0	1	QuitLater	62	0	0	0	21.2	1	1	1	0	1	455	716	16.6	10.1
57	0	1	DidNotQuit	51	0	0	1	23.3
58	1	0		72	1	1	0	20.6	0	0	0	0	0	411	61	0	11.1
59	0	0		52	1	0	1	27.9	1	0	0	0	0	188	290	13	9.9
60	0	0		71	1	1	1	29
61	0	0		55	1	1	0	32.7
62	0	0		56	1	1	0	27.4
63	0	1	DidNotQuit	58	1	0	1	23.9	0	0	0	0	0	634	534	63.5	12.1
64	0	1	Tried	63		0	1	22.2	0	0	0	0	0	502	14	6.1	8.2
65	0	0		71	1	0	1	25.1	0	0	0	0	0	544	225	17.2	7
66	0	0		70	0	1	1	23	0	0	0	0	0	507	33	66.3	15.2
67	0	0		60	0	0	0	30.4	0	0	0	0	0	458	24	6.1	7.6
68	0	0		50	0	0	1	29.9	0	0	0	0	0	361	127	4	9.7
69	0	0		62	1	1	1	29
70	0	0		57	0	1	0	28.9	0	0	1	0	0	478	58	19.6	10.4
71	0	0		68	1	1	0		0	0	0	1	0	358	284	25.6	12.5
72	0	0		57	0	0	0	21.4	0	0	1	0	0	337	559	17.5	10.8
73	0	0		54	1	0	1	23.8
74	0	0		70	1	0	0	23.7	0	0	0	0	0	588	341	24.9	9.3
75	0	0		68	1	0	1	27.3	0	0	0	0	0	550	220	26.3	10.5
76	0	0		62	1	0	0	45.8	0	0	0	0	0	404	589	19.3	8.6
77	0	0		62	1	0	1	26.9	0	0	0	0	0	370	99	19	8.9
78	0	0		77	1	1	0	30.9	0	0	0	0	0	277	306	55.9	12.1
79	0	0		55	0	0	0	32	0	0	1	0	0	348	291	17.6	11.6
80	0	0		57	0	0	1	28.4	0	0	1	0	0	331	396	16.8	11.1
81	0	0		74	1	1	1	30.1	0	0	0	0	0	465	224	0	12.3
82	0	0		56	0	0	1	27.4	0	0	0	0	0	343	273	10.9	15.4
83	0	0		55	1	0	0	19.3	0	0	0	0	0	763	1170	56.8	14.7
84	0	0		61	0	1	0	29.6	0	0	0	0	0	329	275	9.9	12.3
85	0	0		71	1	0	1	29.5	0	0	0	0	0	272	37	8.4	6.9
86	0	0		59	0	1	0	27.8
87	0	0		57	1	0	1	24.5	0	0	0	0	0	437	613	38.4	12.2
88	0	1	DidNotQuit	59	1	0	1	20.4	0	0	0	0	0	301	115	4.6	8.4
89	0	0		56	0	0	0	28.3	0	0	0	0	0	377	200	13	12
90	0	0		60	1	0	1	23.3	0	0	0	0	0	286	19	10.6	9.5
91	0	0		50	1	0	1	21.1	1	0	1	0	0	914	1129	38.3	11.1
92	0	0		72	0	1	0	29
93	0	0		69	1	1	0	26.4
94	0	0		69	1	1	1	24.5	0	0	0	0	0	725	593	2.5	11.1
95	0	0		65	0	0	1	31.5	0	0	0	0	0	493	316	25.6	13.2
96	0	0		66	0	0	0	24.5
97	0	0		64	0	1	0	24.4	0	0	0	0	0	688	922	50.9	15.4
98	0	0		70	1	1	0	25
99	0	0		67	0	1	0	24.7	1	1	0	0	1	400	234	10.6	12.2
100	0	0		61	0	1	0	19.7	0	0	0	0	0	270	329	25.6	13.8
101	0	0		68	0	0	1	24.6
102	0	0		51	1	0	0	28.5	0	0	1	0	0	521	549	34.7	10.3
103	0	0		68	0	1	0	25.8	0	0	0	0	0	623	150	8.8	10.5
104	0	1	Tried	67	0	1	1	27	0	0	0	0	0	618	150	13.7	10.4
105	0	1	QuitAt5	53	0	0	0	20.6	0	0	0	0	0	283	5	8.5	9.6
106	0	0		53	0	0	1	27.1	0	0	0	0	0	603	74	29.5	8.8
107	0	0		61	1	0	1	26.4
108	0	0		63	1	0	1	22.4	0	0	0	0	0	529	471	17.2	15.2
109	0	0		65	1	0	0	21.5	0	0	0	0	0	513	471	13.7	13
110	0	1	QuitLater	49	1	1	0	19.7	0	0	0	0	0	381	287	9.9	10.5
111	0	1	DidNotQuit	65	0	1	0	26.9	0	0	1	0	0	374	189	10.2	10.3
112	0	0		54	0	0	0	28.3
113	0	0		58	1	0	0	33.5	0	0	0	0	0	208	339	66.3	12.6
114	0	0		61	1	0	1	36.5	0	0	0	0	0	534	172	68.7	8.7
115	0	0		63	0	0	0	20.1	0	0	0	0	0	658	817	12.3	12.1
116	0	0		52	1	0	1	41.1
117	0	0		55	1	0	1	18.8	0	0	0	0	0	931	478	0	12.2
118	0	0		50	1	1	0	22.3
119	0	0		70	1	1	0	26.3	0	0	0	0	0	509	373	27.3	13
120	0	0		62	1	0	1	27.2	0	0	1	0	0	585	414	100.4	12
121	0	0		68	1	1	0	29.3	0	0	1	0	1	902	1385	35.5	15.2
122	0	0		63	1	0	1	25.2
123	0	0		60	1	0	1	27.7	0	0	0	0	0	325	44	19.6	5.8
124	0	0		74	0	1	0	33.7	0	0	0	0	0	375	5	34.7	13.9
125	0	0		55	0	0	0	22.4
126	0	1	QuitLater	52	0	0	1	23.2	1	1	1	0	1	1480	822	22.7	9.1
127	0	0		49	1	0	0	26
128	0	0		63	0	0	1	25.8
129	0	0		72	0	1	0	25.5	0	0	0	0	0	696	495	124.6	12.7
130	0	0		76	0	1	0	25.5	0	0	0	0	0	1496	855	50.1	12.8
131	0	0		68	1	1	0	24.4
132	0	0		73	0	1	1	22.2
133	0	0		69	1	1	1	27.3	0	0	0	0	0	131	106	10.2	8.8
134	0	0		59	1	0	1	22.9	0	0	0	0	0	146	132	13.9	5.2
135	0	0		64	0	1	1	23.6	0	0	0	0	0	407	142	48	11.4
136	0	0		66	1	1	1	20.3	0	0	0	0	0	596	315	20.3	11.6
137	0	0		60	1	1	0	26.7	0	0	0	0	0	586	73	27.3	7.3
138	0	1	QuitAt5	62	1	1	1	23.8	0	0	0	0	0	414	30	12.6	11.8
139	0	0		52	0	1	0	23.6	0	0	0	0	0	463	381	20	15.6
140	0	0		78	0	1	0	24.2	0	0	0	0	0	517	578	47.6	14.3
141	0	0		71	1	1	1	21.1	0	0	0	0	0	577	536	13.3	13
142	0	0		55	1	0	0	22.6
143	0	0		58	1	0	1	26.4
144	0	0		53	1	0	1	21.3	0	0	0	0	0	560	664	24.9	11.6
145	0	0		66	0	1	0	19.3	0	0	1	0	1	338	39	27.3	11.8
146	0	0		61	1	1	1	24.5	0	0	0	0	1	345	282	20	9.8
147	0	0		62	1	0	1	34.7	0	0	0	0	0	369	452	27.8	9.8
148	0	0		61	1	0	1	24	0	0	0	0	0	422	284	12.3	10.8
149	0	0		51	0	1	0	25.8	0	0	0	0	0	203	205	39.6	12.4
150	0	0		63	1	0	1	24.4	0	0	0	0	0	215	72	6.1	8.3
151	0	0		65	0	1	0	29.8	0	0	0	0	0	367	241	23.5	12.7
152	0	0		55	0	1	1	27.1
153	0	0		63	1	0	0	20.8	0	0	0	0	0	475	726	7	11.8
154	0	0		57	1	0	0	21.9
155	0	1	QuitAt5	63	1	0	1	28
156	0	0		59	1	0	1	23	0	0	0	0	0	227	154	53.6	10.5
157	0	1	DidNotQuit	63	0	1	0	34	0	0	0	0	0	261	67	4.5	9.6
158	0	0		71	0	1	0	31.8
159	0	0		68	1	1	1	29.1	1	0	1	0	0	504	168	31.9	11.4
160	0	1	QuitAt5	66	0	1	0	25.5	1	0	1	0	0	386	246	9.8	11
161	0	0		58	0	1	0	28.4
162	0	1	Tried	59	1	1	1	29
163	0	1		61	1	1	0	17.7	0	0	0	0	0	365	14	17.5	6.3
164	0	0		66	1	1	0	26.8	0	0	0	0	0	610	557	0	12.8
165	0	0		56	0	0	1	24.3	0	0	0	0	0	404	149	4	9.8
166	0	0		51	0	0	0	23.9
167	0	0		53	1	0	1	29.1
168	0	0		70	1	0	1	26.8	0	0	0	0	0	423	350	28.1	12.6
169	0	0		68	0	0	0	26.2	0	0	0	0	0	420	267	29.8	10.1
170	0	0		55	1	0	1	23.9
171	0	0		65	1	1	1	26.7	0	0	0	0	0	412	375	31.6	10.8
172	1	1	QuitAt5	65	0	1	0	22.5	0	0	0	0	0	399	479	20.5	12.3
173	0	0		72	1	1	1	22.2	0	0	0	0	0	684	304	0	11.1
174	0	0		66	0	1	0	23.3	0	0	0	0	0	319	337	70.9	11.6
175	0	0		51	1	1	0	21.5	1	1	1	0	1	309	259	4.5	8
176	0	0		55	1	0	0	21.9	1	0	0	0	0	416	600	44.2	14.5
177	0	0		59	0	0	1	28.7	0	0	0	0	0	507	612	4	10.1
178	0	0		59	0	0	0	23.2	0	0	0	0	0	626	614	16.1	13.6
179	0	0		66	0	1	0	31	0	0	1	0	0	492	239	13.3	13.6
180	0	0		69	1	1	1	27.6	0	0	1	0	0	336	100	6.6	9.2
181	0	0		70	1	1	1	24.8	0	0	0	0	0	719	277	11.3	10.5
182	0	0		53	0	0	0	21.3	1	1	1	0	1	296	71	12	9.3
183	0	0		69	1	1	1	38.7	0	0	1	0	0	468	333	34.6	14.5
184	0	0		66	0	0	0	20.6	0	0	1	0	0	593	352	32.2	14.5
185	1	0		70	1	1	0	34.9	0	0	1	0	0	379	126	67.2	13.6
186	0	0		62	1	0	1	30.1	0	0	0	0	0	124	1413	11.2	11.8
187	0	0		55	0	0	0	30.5	0	0	0	0	0	124	1413	13.3	13.3
188	0	0		59	1	0	1	26.9	0	0	0	0	0	532	277	10.6	6.9
189	0	0		55	1	0	1	26.5	0	0	0	0	0	395	179	53.1	13.8
190	0	0		54	0	0	0	25.9	0	0	0	0	0	337	167	31	11.9
191	0	0		61	0	0	0	28.1	0	0	0	0	0	505	208	26.3	13.2
192	0	0		66	0	0	1	24.5
193	0	0		69	1	0	0	27.3	0	0	0	0	1	366	443	59.1	16.3
194	0	0		57	1	0	0	26.4	0	0	0	0	0	379	196	8.8	10.7
195	0	0		59	0	0	1	33.3	0	0	0	0	0	641	306	7	7.9
196	0	0		53	1	0	0	22.8	1	1	1	0	1	475	155	27.3	12.8
197	0	0		52	0	0	0	22.7	1	0	1	1	1	236	215	24.9	10.4
198	0	0		75	1	1	0	22.7	0	0	0	0	0	1299	927	13	11.3
199	0	0		56	0	0	0	25.4	0	0	0	0	0	517	539	20	12.2
200	0	0		64	0	0	1	25.1	1	1	1	0	1	1159	0	0	12
201	0	0		54	0	0	1	34.4	0	0	0	0	0	488	315	78.1	10.6
202	0	0		59	0	1	0	23.1	0	0	0	0	0	155	149	7	8.1
203	0	0		57	0	1	1	29.2	0	0	0	0	0	207	236	12.3	8.6
204	0	0		53	1	0	0	27.9
205	0	0		53	1	0	1	28.7	1	0	1	0	1	272	554	5.7	10.6
206	0	0		64	1	0	1	31.2	1	1	1	0	1	236	325	8.5	11.9
207	0	0		57	1	0	0	28.5	0	0	1	0	0	467	1004	18.3	12.6
208	0	0		67	1	1	0	28.1	1	1	1	0	0	559	262	21.1	12.6
209	0	0		64	0	0	1	23.7	0	0	0	0	0	474	566	2.4	13.5
210	0	0		66	0	0	0	18.5	1	1	1	0	1	505	949	34	14.4
211	0	0		65	1	0	1	28.7	0	0	0	0	0	408	183	35.4	9.7
212	0	0		74	1	1	0	24.7
213	1	0		76	0	1	0	23.3	0	0	0	0	0	496	270	8.8	10.5
214	0	1	QuitAt5	69	1	1	1	27.6
215	0	0		59	0	0	1	26.5	0	0	0	0	0	476	382	4.6	8.4
216	0	0		53	1	0	1	30.1	0	0	0	0	0	409	442	4	7
217	0	0		61	0	0	0	26.2	0	0	0	0	0	402	29	19.6	10
218	0	0		60	1	0	0	31	1	1	1	1	1	560	478	27.1	14.4
219	0	0		76	1	1	0	34.7	0	1	1	0	0	495	255	67.3	10.9
220	0	1	QuitAt5	53	1	1	0	34.8	0	0	0	0	0	759	1708	4.6	11.9
221	0	0		54	0	0	0	20.6	0	0	0	0	0	914	232	21.1	13.3
222	0	0		59	1	0	1	28.7	0	0	0	0	0	499	941	36.8	13.1
223	0	0		64	1	1	1	29.5	0	0	0	0	0	457	547	36.1	11.4
224	0	0		61	0	1	0	27.7	0	0	0	0	0	467	547	36.1	10.9
225	0	0		58	1	0	0	22.8	0	0	0	0	0	445	149	10.6	9.6
226	0	0		57	1	1	0	25.6	0	0	0	0	0	444	829	28.1	13.4
227	0	0		65	1	0	0	24.4	1	0	1	0	0	334	106	13.7	5.9
228	0	0		56	1	0	0	23.8	0	0	0	0	0	134	52	8.5	8.9
229	0	0		58	1	0	1	21.1	0	0	1	0	0	325	402	10.6	9.3
230	0	0		69	0	1	0	16.8	0	0	0	0	0	1005	68	19.6	8.3
231	0	0		65	0	1	0	34.9	0	0	0	0	0	340	123	2.5	9.8
232	0	0		69	0	1	0	24.8	0	0	0	0	0	641	661	153.5	15.9
233	0	0		68	1	0	0	33.8	0	0	0	0	0	115	442	25.1	10.1
234	0	0		65	0	1	1	26.6
235	0	0		62	1	0	1	26.2	0	0	0	0	0	550	915	28	12.4
236	0	0		67	0	1	1	24.5	1	0	1	0	0	501	509	78.3	15.5
237	0	0		65	0	1	0	22.5	0	0	0	0	0	516	602	78.3	15
238	0	0		63	1	1	0	45.8
239	0	0		78	1	1	0	27.1	0	0	0	0	0	221	276	4.5	9.7
240	0	0		66	0	1	0	29.6	0	0	1	0	0	388	657	21.4	10.4
241	0	0		71	1	1	1	24.8	0	0	1	0	0	397	571	21.4	8.9
242	0	0		63	1	0	1	24	0	0	0	0	0	321	162	9.1	9.1
243	0	0		51	1	0	1	32.9	0	0	0	0	0	406	262	21.3	10.7
244	0	0		72	0	1	0	26.9
245	1	0		79	1	1	1	27	0	0	0	0	0	388	848	50.5	13.6
246	0	1	QuitAt5	64	1	0	1	29.6
247	0	0		68	1	0	0	26.8	1	1	1	0	0	219	150	21.1	13.7
248	0	0		69	0	0	1	25.7	0	0	0	0	0	994	364	36.7	12.1
249	0	0		68	1	0	0	26.4	0	0	0	0	0	720	556	42.1	14.4
250	0	1	DidNotQuit	56	1	1	0	22.3	0	0	1	0	0	217	227	16.8	10.9
251	0	1	QuitAt5	60	1	0	1	26.4	1	0	1	0	0	378	109	27.4	6.9
252	0	0		77	0	1	0	33.6	0	0	0	0	0	803	785	34.3	13
253	0	0		68	0	0	0	19.7	0	0	0	0	0	510	639	26	12.5
254	0	0		79	0	1	0	23	0	0	0	0	0	421	533	16.8	9.5
255	0	1	DidNotQuit	70	0	1	0	19.6
256	0	0		60	0	0	0	25	0	0	0	0	0	509	294	27.3	13.9
257	0	0		50	0	0	0	24.9	0	0	0	0	0	498	820	27.8	10
258	0	0		60	1	0	0	24.5	0	0	0	0	0	346	461	7.7	10.7
259	0	1	QuitAt5	64	0	1	0
260	1	0		81	0	1	0	22.1	1	1	1	1	1	326	458	23.1	13.3
261	0	0		53	0	1	0	31	0	0	0	0	0	402	311	32.2	9.8
262	0	0		70	1	1	0	25.4	1	1	1	0	1	266	313	0	10.9
263	0	0		63	1	0	1	27.2	0	1	1	0	0	210	131	24.9	10.4
264	0	0		69	0	1	0	29.4	0	0	0	0	0	171	113	10.2	12.1
265	0	1	DidNotQuit	49	1	0	1	27.5
266	0	0		66	1	1	0	25.4	1	1	1	0	1	255	391	50.1	13.8
267	0	0		67	1	1	0	27.7	0	0	0	0	0	409	563	83.1	10.6
268	0	0		82	0	1	1	28.1	0	0	0	0	0	439	319	83.1	10.4
269	1	0		71	0	1	0	33	0	0	0	0	0	580	500	16.6	14.9
270	0	0		61	0	1	0	27.1	0	0	0	0	0	149	699	53.9	14
271	0	1	QuitLater	66	1	1	1		0	0	0	0	0	448	266	42.5	10.3
272	0	0		66	1	0	0	21.1
273	0	0		61	1	1	0	29.7	0	1	1	0	0	744	704	70.7	15.4
274	0	0		68	0	1	0	28.9	0	0	1	0	1	720	439	53.6	13.3
275	0	0		65	1	0	0	25.3	1	0	0	0	0	324	204	4.6	8.7
276	0	1	QuitAt5	57	1	0	1	34.6
277	0	0		62	1	0	0	22.5	0	0	1	0	0	416	814	57.8	12.3
278	0	0		63	1	0	1	24.7
279	0	1	QuitAt5	49	0	0	0	15.2	0	0	1	0	0	495	222	27.3	12.1
280	0	0		72	0	1	0	35.3	0	0	0	0	0	344	102	10.9	10.2
281	0	1	DidNotQuit	65	0	1	0	26.2	0	0	1	0	0	453	394	4.6	10.5
282	0	0		51	1	0	1	27.4	0	0	0	0	0	369	453	34.7	11.3
283	0	0		72	1	1	0	30.3	0	1	1	0	0	495	197	16.1	13.2
284	0	0		58	1	0	0	38.6	0	1	1	0	1	300	248	20	8.6
285	0	1	QuitAt5	57	1	0	1	28.2	0	0	1	0	0	283	195	8.5	8.5
286	0	0		73	0	1	1	25.7	0	0	0	0	0	51	26	2.5	4.9
287	0	0		55	1	0	1	33.3	0	0	0	0	0	272	241	19	10.3
288	0	0		53	1	0	1	30	0	0	0	0	0	240	75	15.4	7
289	0	0		65	1	1	1	29.1	0	0	0	0	0	312	202	23.5	9.5
290	1	0		82	1	0	1	25	0	0	0	0	0	390	194	30	7.4
291	0	0		59	0	0	1	24.9	1	1	1	0	0	244	551	10.2	10.9
292	0	0		52	0	1	1	25	0	0	0	0	0	60	0	6.4	8.2
293	0	0		53	1	0	1	22.9	1	1	1	1	1	260	438	18.1	9.5
294	0	0		68	0	1	0	27.3	1	0	0	0	0	428	565	10.9	11.8
295	0	0		63	0	0	0	20.7	0	1	1	0	0	589	919	55.2	13.4
296	0	1	DidNotQuit	71	0	1	0	27.3	1	1	1	0	1	670	550	19.6	10.2
297	0	0		70	0	1	0	38.5
298	0	0		71	0	1	1	24.9	0	0	0	0	0	448	429	9.9	10.5
299	0	0		71	1	1	0	22.3	0	0	0	0	0	294	434	10.9	8.9
300	0	0		66	1	1	0	25.2	0	0	0	0	0	540	189	12.3	11.1
301	0	0		50	1	1	0	22.9	0	0	0	0	0	572	460	19.3	9.5
302	0	1	QuitLater	67	0	1	0	25
303	0	0		67			0	26.6
304	0	0		80	1	1	0	27
305	0	0		59	1	1	0	24.7	0	0	1	0	0	429	546	64.5	15
306	0	0		66	1	1	0	29	0	0	1	0	0	639	478	50.2	15.9
307	0	0		65	0	0	0	26.9	0	0	1	0	0	397	622	9.9	12.5
308	0	0		66	1	0	1	25.9	0	0	1	0	0	484	489	0	13.3
309	0	0		64	1	1	0	24.7	1	0	1	0	1	359	91	15.4	9.9
310	0	0		65	1	0	0	22.1	0	0	1	0	1	175	11	3.9	9.7
311	0	0		72	1	0	0	23.8	0	0	1	0	0	511	228	20	13.9
312	0	0		66	1	0	1	22.4	0	0	0	0	0	402	176	9.1	8.5
313	0	0		61	0	1	1	24.2
314	0	0		67	0	0	0	21.2	1	1	1	0	0	329	358	34.7	14.7
315	1	0		69	1	0	1	30.5	0	0	0	0	0	554	391	74.7	11.1
316	0	0		52	1	0	0	34.4	0	0	0	0	0	245	659	12.5	13.6
317	0	0		67	0	1	1	25.5	0	0	0	0	0	312	172	2.1	10.6
318	0	0		73	1	1	0	25.3
319	0	0		65	1	0	0	24.6	0	0	0	0	0	698	201	16.1	7.8
320	0	0		64	1	1	0	21.8	1	0	0	0	0	885	945	25.6	15
321	0	1	QuitAt5	57	1	0	1	30.1	0	0	0	0	0	347	47	20.5	8.5
322	0	1	DidNotQuit	52	1	0	0	23	0	0	1	0	0	218	209	23.7	10.4
323	0	0		62	1	1	0	27.5	0	0	0	0	0	300	214	0	9.2
324	0	0		62	1	1	0	24.6	1	1	1	1	1	466	405	33.3	12.1
325	0	1	QuitAt5	60	1	0	0	30.8	1	1	1	1	1	141	372	20.7	10.5
326	0	0		59	0	0	1	27.5	0	0	0	0	0	190	13	29.7	8.3
327	0	0		73	1	0	0	30.4	0	0	0	0	0	402	319	50.5	11.3
328	0	0		73	1	0	1	27.5	0	0	0	0	0	346	304	16.8	8.9
329	0	0		71	1	0	0	23.1	0	0	0	0	0	374	928	13.7	12.1
330	0	0		70	0	1	0	26	0	0	0	0	0	438	573	70.3	15.6
331	0	0		72	0	1	0	26	0	0	0	0	0	315	209	4	9.3
332	0	0		67	0	1	0	26.6	1	1	1	0	1	373	346	23.5	14
333	0	0		60	1	0	0	26.4	1	1	1	0	0	464	668	51.1	12.4
334	0	0		68	1	0	1	21.5	0	0	0	0	0	268	642	322.8	13.2
335	0	0		59	0	1	0	27.6	0	1	0	0	0	513	291	36.1	13
336	0	0		77	0	1	1	19.6	0	0	0	0	0	463	317	10.5	12
337	0	0		53	0	0	1	40.4
338	0	1	QuitAt5	53	0	0	0	21.6	0	0	0	0	0	257	192	16.1	9
339	1	0		66	0	1	0	24.4	1	0	0	0	0	349	277	20.5	15.2
340	0	0		55	0	0	0	22.1	0	0	0	0	0	656	516	128.1	12.5
341	0	0		58	1	0	1	29.1	0	0	0	0	0	769	350	42.5	11.5
342	0	0		64	1	0	1	25.1	1	0	1	0	0	1160	304	27.1	7
343	0	0		61	1	0	1	28.6
344	0	0		61	1	1	0	31.6	0	0	0	0	0	485	123	23.5	12.9
345	0	0		53	1	1	0	25.7	1	0	1	1	1	538	705	19.3	12.2
346	0	0		75	1	1	1	23.1	1	0	1	1	1	547	870	19.3	10.6
347	0	0		50	0	0	1	21.8
348	0	0		62	0	1	1	35.1	0	0	0	0	0	141	155	9.1	9.6
349	0	0		65	0	1	0	24	0	0	1	0	0	735	406	73.8	15.8
350	0	0		57	0	0	0	28.3	1	0	1	0	0	674	220	23.5	10.1
351	0	1	QuitLater	56	1	0	1	27.6	1	0	1	0	0	1106	371	31.6	8.8
352	0	1	DidNotQuit	53	1	1	0	24.3	0	0	0	0	0	372	45	14.7	10.4
353	0	1	DidNotQuit	68	1	1	1	25.9	0	0	1	0	0	479	279	71	12.1
354	1	0		75	1	0	0	33.6	0	1	0	0	0	580	634	68.6	10.7
355	0	0		71	0	1	0	23.6	0	0	0	0	0	777	520	24.9	11.4
356	0	0		70	1	1	0	26.2	0	0	0	0	0	625	218	70.6	12.3
357	0	0		76	0	0	0	22.7	0	1	1	0	0	495	364	7	12.9
358	0	0		53	0	1	1	29	0	0	0	0	0	515	122	28.6	10.4
359	0	0		62	0	1	1	21.4	0	0	0	0	0	278	86	26	7.7
360	0	0		62	1	0	0	28.3	0	0	1	0	0	272	490	25.9	15.2
361	0	0		67	1	1	1	20.2	0	0	0	0	0	423	230	11.2	13.3
362	0	0		63	0	1	0	29.8	0	0	0	0	0	484	288	11.2	9.5
363	0	0		68	1	1	0	17.2	0	0	0	0	0	374	348	14.7	16.1
364	0	0		70	1	1	0	21.5	0	0	0	0	0	368	556	15.1	10.5
365	0	1	QuitLater	71	0	1	0	22.5	1	1	1	0	0	391	140	11.2	8.2
366	0	1	DidNotQuit	64	1	0	1	29.4						606	18	21.4
367	0	1	QuitAt5	59	1	0	0	27.3	0	0	1	0	0	424	143	47.1	11.9
368	0	0		55	0	1	0	30.8
369	0	0		55	1	0	1	32.7	0	0	0	0	0	144	153	4	9.1
370	0	0		69	1	1	0	22.8	0	0	0	0	0	355	488	18.1	14.4
371	0	0		70	1	1	1	18.7	0	0	0	0	0	339	342	18.1	12.8
372	0	0		74	1	1	0	25.6	1	0	1	1	1	525	535	13	16.1
373	0	0		65	0	0	0	26	0	0	0	0	0	543	563	36.1	9.6
374	0	0		59	0	1	0	20.3	0	0	0	0	0	542	566	26	12.3
375	0	0		76	1	0	0	26.4	0	0	0	0	0	334	184	20.6	15.2
376	0	0		62	1	0	0	28.2	0	0	0	0	0	392	191	6.7	10.8
377	0	0		69	0	0	1	28.5
378	0	0		57	1	0	0	26.6	0	0	0	0	0	245	280	27.2	11.3
379	0	0		63	1	0	1	26.3	0	0	0	0	0	284	279	27.2	10.5
380	0	0		67	0	1	1	27.2	0	0	0	0	0	393	405	15.8	13.5
381	0	0		56	0	1	0	18.2	0	0	0	0	0	343	544	0	11.7
382	0	0		55	0	0	0	29.8	1	1	1	1	1	419	559	41.8	13.1
383	0	0		52	1	0	0	25	0	0	0	0	0	453	330	13.4	9.3
384	0	0		67	1	0	0	24.4
385	0	0		53	0	0	0	26.2	0	0	0	0	0	214	189	19.9	8.1
386	0	0		60	1	1	0	31.6	0	0	1	0	0	658	392	42.1	13.1
387	0	0		57	1	0	1	26.6	0	0	0	0	0	269	180	65.1	9.5
388	0	0		67	1	1	0	29.6
389	0	0		59	0	1	0	44.5	0	0	0	0	0	620	468	54.2	10.9
390	0	0		69	1	0	1	22.8
391	0	0		71	1	0	0	28.2
392	0	1	QuitAt5	67	0	1	1	28
393	0	0		63	1	0	1	21.5	0	0	0	0	0	332	669	24.9	12
394	0	0		72	0	1	0	22.1	0	0	0	0	0	352	178	24.4	10.3
395	0	0		72	1	1	1	22
396	0	0		61	1	0	1	26.2	0	0	0	0	0	747	1472	63.7	16.1
397	0	0		70	1	1	0	20.3	1	0	1	1	1	704	370	18.3	14.8
398	0	0		76	0	1	1	31.8	0	0	0	0	0	263	147	61.4	10.3
399	0	0		60		0	0	23.3
400	0	0		60	1	0	0	27.6	0	0	0	0	0	803	568	19.4	9.4
401	0	0		50	1	0	1	22	0	0	0	0	0	818	544	6.7	12.7
402	0	0		56	1	1	0	21.5	0	0	0	0	0	530	1325	59.7	18.3
403	0	0		69	1	1	0	33.6	0	0	0	0	0	499	127	24.5	10.3
404	0	0		64	1	0	0	37.4
405	0	0		61	1	0	0	32	0	0	0	0	0	384	539	71.3	13.8
406	0	0		67	0	1	1	29.4	0	0	1	0	0	357	248	4.6	9.8
407	0	0		66	1	1	0	27.8	0	0	0	0	0	326	498	4.6	12.4
408	0	0		62	1	1	0	28.2	0	0	0	0	0	756	289	2.1	12.8
409	0	0		53	1	0	1	22.4	0	0	1	0	0	762	271	32.2	12.2
410	0	0		60	0	0	0	24.4	0	0	0	0	0	436	509	6.1	13.4
411	0	0		61	1	0	0	24	0	0	0	0	0	235	570	17.2	14
412	0	0		71	1	1	0	28.4	0	0	0	0	0	506	758	34.7	12.6
413	0	1	QuitAt5	70	1	1	0	31	0	0	0	0	0	443	89	2.1	9.3
414	0	0		61	1	1	0	28.4	0	0	0	0	0	578	268	50.5	7.8
415	0	0		89	0	0	1	29.6	0	0	0	0	0	592	234	86.7	8.8
416	0	0		68	1	0	1	24.2	0	0	0	0	0	406	598	10.9	10
417	0	0		52	0	0	1	27.3	0	0	0	0	0	228	191	19.6	7.2
418	0	1	QuitAt5	55	0	0	0	27.4	0	0	0	0	0	363	20	57.3	10.1
419	0	0		62	0	1	0	34.5	0	0	0	0	0	403	383	27	12.5
420	0	0		51	1	1	0	23.6	0	0	0	0	0	385	291	4.6	8.2
421	0	0		59	1	1	0	30.8	0	0	0	0	0	332	177	16.1	10.1
422	0	0		60	0	1	1	27.7	0	0	0	0	0	197	160	10.9	10.6
423	0	0		78	1	1	0	22.7	1	1	1	0	1	579	531	82	11.6
424	0	0		61	1	1	0	17.2	1	1	1	0	0	327	368	19.6	12.3
425	0	0		66	1	1	0	22.9	1	0	1	0	1	364	161	18.2	12.7
426	0	0		60	1	0	0	23.4	0	0	0	0	0	410	666	6.1	12
427	0	0		65	1	0	1	22.8	0	0	0	0	0	362	362	6.1	12.8
428	0	1	DidNotQuit	55	0	1	0	28.2	0	0	0	0	0	240	255	2.1	11.8
429	0	0		55	0	0	0		0	0	0	0	0	357	765	4	11.9
430	1	0		71	1	0	1	28.2	1	0	1	0	0	323	601	33.3	9.3
431	0	0		51		1	1	23.3	0	1	1	0	0	529	445	4.6	16
432	0	0		67	1	0	0	26	0	1	1	0	1	528	443	4.6	14.7
433	0	0		61	1	0	1	24	0	0	0	0	0	684	1156	70.9	12.1
434	0	0		58	1	0	0	22.3	0	0	0	0	0	514	335	117.3	13.8
435	0	1	DidNotQuit	64		1	0	23.8	0	0	0	0	0	605	308	72.3	10.4
436	0	0		66	1	1	0	27.1	1	1	1	0	0	487	472	69.5	16.2
437	0	0		71	0	0	1	24.4	0	0	0	0	0	547	289	8.5	9.1
438	0	0		83	1	1	1	24.8	0	0	0	0	0	418	315	42.1	12.4
439	0	1	DidNotQuit	54	1	0	0	28	1	1	1	0	1	348	44	23.7	8.2
440	0	0		81	0	1	1	28.3	0	0	0	0	0	865	441	2.4	11
441	0	0		73		1	0	26.3	0	0	0	0	0	821	428	2.4	7.5
442	0	0		60	0	0	0	26	0	0	0	0	0	574	478	19.7	12.9
443	0	0		69	0	1	0	22.3	0	0	0	0	0	522	214	17.2	13.7
444	0	0		70	0	1	1	25.6	0	0	0	0	0	500	230	14.7	11.3
445	0	0		51	0	0	1	31.1	0	0	0	0	0	260	180	19	7.5
446	0	0		52	1	0	1	28.7	0	0	0	0	0	309	651	2.5	11.7
447	0	1	QuitLater	56	1	0	1	26.6
448	0	0		51	0	0	0	25.1
449	0	0		63	1	1	0	31.3	0	0	0	0	0	530	216	28.7	12.3
450	0	0		62	0	0	1	26.9	0	0	0	0	0	337	58	23.2	11.4
451	0	0		65	1	1	1	27.2	0	0	0	0	0	248	139	4.6	9.4
452	0	0		52	1	0	1	28.2	0	0	0	0	0	461	321	21.1	8.5
453	0	0		61	0	1	1	25.4	0	0	0	0	0	234	138	9.9	8.4
454	0	0		49	1	0	1	23.6	0	0	0	0	0	540	467	10.6	12.3
455	0	0		49	1	0	0	27.9	0	0	0	0	0	317	189	6.7	11.8
456	0	0		62	1	1	0	27.5	1	1	1	0	1	433	530	55.2	10.8
457	0	0		67	0	1	1	29.1
458	0	0		69	1	1	0	27	1	1	1	0	1	560	409	32.9	14.3
459	0	0		67	0	0	1	22.1	0	0	0	0	0	867	130	21.4	11.6
460	0	0		68	1		1	24.7	0	0	0	0	0	417	170	4.6	11
461	0	0		67	0	1	0	25.6
462	0	0		70	1	0	0	21	0	0	0	0	0	958	332	62.6	10.7
463	0	0		73	0	1	0	25.1	0	0	0	0	0	355	371	62.3	12.1
464	0	0		77	1	1	0	26.3	0	0	0	0	0	203	104	31.5	9.1
465	0	0		59	0	0	1		0	0	0	0	0	271	409	6.4	8.6
466	0	0		75	1	1	0	35.7
467	0	1	DidNotQuit	61	1	0	1	18.3	1	0	1	0	0	441	102	7.4	10.6
468	0	0		56	1	0	1	26	1	1	1	1	1	385	597	6.7	11.1
469	0	0		49	0	0	0	28.4	0	0	0	0	0	474	417	13.7	10.7
470	0	0		63	0	1	0	21.7	0	0	1	0	0	393	627	41	15.1
471	0	0		71	0	1	1	28.1	0	0	0	0	0	434	273	19.6	11.4
472	0	0		62	0	1	0	33.6	0	0	0	0	0	697	389	22	12.3
473	0	0		66	0	1	1	27.6	0	0	0	0	0	596	540	27.3	11.7
474	0	0		63	1	0	0	26.2	0	0	1	0	0	620	453	32.2	13.6
475	0	0		50	1	0	1	25.1	0	1	1	0	1	751	1012	79.7	13
476	0	0		69	1	0	1	23.3	0	0	0	0	0	375	12	59.4	8.9
477	0	1	QuitAt5	55	1	0	1	25.8	0	0	0	0	0	555	534	27.3	13
478	0	0		64	0	1	0	26.9	0	0	0	0	0	406	168	14.7	10.6
479	0	0		61	1	1	1	24.5	0	0	1	0	0	425	56	17.6	10.2
480	0	0		59	0	1	0	32.5	0	0	0	0	0	457	110	17.6	10.7
481	0	1		66	1	0	1	26.6	0	0	0	0	0	714	250	83.1	10.5
482	0	0		63	0		1	20.2	1	0	1	0	0	291	300	33.3	11.4
483	0	0		52	0	0	0	29.3	0	0	0	0	0	248	256	4.6	10.8
484	0	0		61	0	0	1	30.7	0	0	0	0	0	224	133	4.2	9.8
485	1	0		75	0	0	1	23.9	0	0	0	0	0	632	634	83.3	9.4
486	0	0		50	1	0	1	26.4	0	0	0	0	0	369	222	61.1	11.2
487	0	0		60	0	1	1	36.2	0	0	0	0	0	626	567	25.6	9.1
488	0	0		55	0	0	0	23.3	1	0	1	0	0	645	552	23.5	13.9
489	0	0		61		1	0	22.1	0	0	0	0	0	626	720	0	10.7
490	0	0		64	1	1	0	23.7	0	0	0	0	0	329	90	10.2	6.9
491	0	0		72	0	1	1	24.7
492	0	0		56	0	0	0	32.6	0	0	1	0	0	276	148	16.2	10.6
493	0	0		56	1	0	1	37.6	0	0	0	0	0	351	522	14.3	10.1
494	0	1	DidNotQuit	56	1	0	1	20.6	1	1	1	0	1	582	12	12.3	7.5
495	0	1	DidNotQuit	52	1	0	0	26.4	0	0	0	0	0	682	257	8.5	11.3
496	0	0		65	0	1	0	32	0	0	0	0	0	321	209	16.1	9.1
497	0	0		66	0	1	1	32	0	0	0	0	0	307	129	18.5	9.5
498	0	0		67	1	1	0	30.5	0	0	0	0	0	694	1210	25.1	14.8
499	0	0		59	0	1	0	23.9	0	0	0	0	0	386	208	12.3	9.6
500	0	0		70	1	1	1	30.1	0	1	0	0	0	261	246	0	9.5
501	0	0		57	0	1	0	29	0	0	0	0	0	210	24	23.1	5.9
502	0	0		50	1	0	1	30.7	0	0	0	0	0	448	293	4	9.2
503	0	1	DidNotQuit	66	0	1	0	18	0	0	0	0	0	377	361	12.6	10.7
504	0	1	Tried	67	1	0	0	24.7	0	0	0	0	0	400	35	10.6	10.6
505	0	0		60	0	1	0	28.6	0	0	0	0	0	448	469	6.1	9.9
506	0	0		73	0	1	0	21.5
507	0	0		54	1	0	1	29.5	0	0	0	0	0	448	205	15.8	12.3
508	0	0		62	1	0	1	27.4	1	1	1	0	0	689	310	44.9	12.2
509	0	0		53	0	1	0	26.3	0	0	0	0	0	260	399	9.9	10.2
510	0	0		49	0	0	1	24.7	0	0	1	0	0	431	416	8.8	8.1
511	0	0		55	0	0	0	34.5	0	0	0	0	0	502	605	11.2	12.6
512	0	0		56	1	0	1	29.1	0	0	0	0	0	337	238	4.9	8.3
513	0	0		70	0	1	0	37.3	1	0	1	0	0	376	456	20.4	12.2
514	0	0		61	1	1	0	34	1	1	1	0	1	721	203	0	9.6
515	0	0		62	1	0	1	32.7	0	0	0	0	0	352	329	34.4	13.7
516	0	0		53	0	0	0	22.5	0	0	0	0	0	355	331	34.4	12.7
517	0	1	DidNotQuit	65	1	0	1	29.9	0	0	0	0	0	545	344	48.9	12.4
518	0	0		70	0	1	1	24.3
519	0	0		64	0	1	0	22.7	0	0	0	0	0	788	94	0	13.4
520	0	1	QuitLater	73	0	0	0	30.4	0	0	0	0	0	1245	65	7	9.8
521	0	0		68	0	1	0	28.8	0	0	0	0	0	428	94	17.2	11.2
522	0	0		52	1	0	1	26.3	0	0	0	0	0	377	84	11.3	6.6
523	0	0		73	1	1	1	28	1	1	1	0	1	190	332	2.1	9.2
524	0	0		69	1	1	0	24.1	1	1	1	0	1	252	162	13	11.5
525	1	0		65	1	0	0	25.5	0	0	0	0	0	367	771	21.4	13.5
526	0	0		60	1	0	0	34.4	0	0	0	0	0	556	460	40.6	17.3
527	0	1	Tried	51	1	1	0	33.2	0	0	0	0	0	654	434	43.8	12.7
528	0	1	DidNotQuit	56	0	1	0	19	0	0	0	0	0	191	36	0	6.6
529	0	0		53	1	0	0	26	0	0	0	0	0	572	214	32.1	8.7
530	0	1	QuitAt5	62	1	0	1	27.7	0	0	0	0	0	381	36	105.4	8.6
531	0	1	QuitAt5	69	1	1	0	23.4	1	0	1	1	0	634	289	35.5	14.4
532	0	0		71	1	1	0	22.8	0	0	0	0	0	338	425	12	15.1
533	0	0		67	1	1	0	23.9	0	0	0	0	0	835	566	42.1	16.8
534	0	0		51	0	0	0	26.8	0	0	0	0	0	417	239	25.9	13
535	0	0		57	0	1	1	28.2	0	0	0	0	0	436	300	33.3	11.9
536	0	0		50	0	0	0	28.5	0	0	0	0	0	378	135	0	9.1
537	0	0		63	0	1	0	21.2	0	0	0	0	0	401	263	13.3	12.1
538	0	0		66	1	1	1	29.7	0	0	1	0	0	460	254	13.3	9.8
539	0	0		66	0	1	0	29.4	0	0	0	0	0	468	594	34.7	10.5
540	0	0		73	0	1	0	32.5	1	0	1	0	1	301	545	27.1	11.7
541	0	0		79	1	1	0	36
542	0	0		56	1	0	1	30.7	0	0	1	0	1	145	155	6.7	4.8
543	0	0		53	1	0	1	29.7	0	0	0	0	0	486	439	17.5	9.2
544	0	1	QuitLater	55	0	0	0	26.1	0	0	0	0	0	226	203	23.5	9.9
545	0	0		65	1	1	0	23.5	0	0	0	0	0	367	282	14.5	10.9
546	0	0		75	0	1	0	33	0	1	1	0	1	993	155	29.3	7.8
547	0	0		77	0	1	0	23
548	0	0		67	0	1	0	29	0	0	0	0	0	223	539	4	8.8
549	0	0		52	0	0	1	31.1	1	1	1	0	1	406	384	1.5	7.4
550	0	0		56	1	0	1	26.9	0	0	0	0	0	569	707	26.3	13.4
551	0	0		62	1	1	1	23.3	0	0	0	0	0	118	95	8.1	7.6
552	0	0		79	1	1	0	28.2	1	0	1	0	1	549	314	9.1	13.2
553	0	1	QuitLater	50	1	0	0	25.8	0	0	0	0	0	295	265	23.7	11.9
554	0	0		53	1	0	0	26.8	0	0	0	0	0	568	519	26.3	14.5
555	0	0		51	1	0	1	26.6	0	0	0	0	0	323	560	17.6	10.6
556	0	1	DidNotQuit	64	1	0	1	27.7	0	0	1	0	0	425	377	74.7	11.9
557	0	0		55	1	0	1	25.2	0	0	0	0	0	317	296	4.6	9.5
558	0	0		51	0	0	0	26.1	0	0	0	0	0	220	138	6.1	8.8
559	0	0		53	0	0	1	29.4
560	0	0		66	0	1	0	27	0	0	0	0	0	487	523	11.2	10.7
561	0	0		68	0	1	1	29.5	0	0	0	0	0	487	515	11.2	12.1
562	0	0		60	1	0	1	29.1	0	0	0	0	0	597	165	42.7	10.9
563	0	0		57	1	0	1	23.4	0	0	0	0	0	287	153	18.4	5.6
564	0	0		67	1	1	0	28	0	0	0	0	0	283	381	4.6	14.4
565	1	0		68	1	1	1	27	0	0	0	0	0	290	660	10.9	14.7
566	0	0		72	0	1	0	26.7	0	0	0	0	0	436	255	42	13.4
567	0	1	Tried	54	0	0	0	28.2	0	0	0	0	0	257	143	1.5	8.6
568	1	0		76	0	1	0	19.3	1	0	1	1	1	498	313	50.5	12.9
569	0	0		51	1	0	0	24.7	1	0	1	0	1	155	469	14.7	11.2
570	0	0		74	0	1	0	34.6	0	0	0	0	0	469	380	0	9.9
571	0	0		59	0	1	0	23.5	0	0	0	0	0	490	274	4.6	8.6
572	1	0		75	0	0	1	23.7
573	0	0		55	0	0	0	42.1	0	0	0	0	0	424	275	25.6	11.7
574	0	0		49	1	0	0	27.1	0	1	1	0	0	480	540	72.3	12.1
575	0	0		59	0	0	1	27.7
576	0	0		55	0	0	0	35.2
577	0	0		57	1	0	0	20.7
578	0	0		59	1	0	1	27.8
579	0	1	QuitLater	61	0	0	1	24.8
580	0	0		57	0	0	0	29.2
581	0	0		58	1	0	1	27.8	0	0	1	0	0	515	611	53.7	10.7
582	0	0		50	0	0	0	26.8	1	1	1	1	1	430	263	18.7	10.5
583	0	0		70	1	0	1	24.3	1	0	1	1	0	463	324	13	15.1
584	0	0		65	0	1	0	35.6
585	0	0		71	0	0	0	26.6	0	1	1	0	0	488	229	59.7	9.8
586	0	0		54	1	0	0	27.1	1	0	1	0	1	412	303	17.6	13.7
587	0	0		56	1	0	1	26.7	0	0	0	0	0	404	210	16.8	11.8
588	0	0		64	1	0	0	23.8	0	0	0	0	0	578	287	10.6	13.1
589	0	0		55	1	0	0	20.4	0	0	1	0	0	466	332	27.2	12.3
590	0	0		61	1	0	1	22.6	0	0	1	0	0	571	466	27.2	8.6
591	0	0		60	1	0	0	22	0	0	0	0	0	457	329	26	16
592	0	0		53	1	0	0	23.2	0	0	0	0	0	338	273	34.3	12.3
593	0	0		66	1	1	0	37.6	0	0	0	0	0	469	308	8.4	12.4
594	0	0		61	1	0	1	22.5	0	0	0	0	0	504	192	24.1	10.4
595	0	0		64	1	1	0	34.9	0	0	0	0	0	512	406	19.6	8.4
596	0	0		57	0	0	0	28.8	0	1	1	0	0	589	322	32.4	10.7
597	0	0		57	1	0	1	22.5	0	0	0	0	0	258	177	22.7	10.1
598	0	1	QuitAt5	66	1	1	0	32.7
599	0	0		72	0	1	1	24.1	1	0	1	1	1	384	451	16.8	13.5
600	0	0		65	0	0	0	23.6	1	0	1	1	1	436	361	28.1	13.9
601	0	0		77	0	1	0	21.7	0	0	0	0	0	406	398	26	14.5
602	0	0		53	1	0	1	20.6	1	1	1	1	1	463	87	32.3	8.3
603	0	0		63	0	1	0	25.2	1	0	1	0	0	441	717	81.6	16.4
604	0	0		65	1	1	0	25.7	0	0	0	0	0	568	153	23.5	13.7
605	0	1	DidNotQuit	58	1	1	0	25.3	1	1	1	0	1	405	914	20	11.6
606	0	1	DidNotQuit	64	1	1	1	28.7	0	0	0	0	0	419	111	17.6	10.3
607	0	0		77	0	1	1	25.7	0	0	0	0	0	662	534	33.3	11.8
608	0	0		63	1	1	0	22.6	0	1	1	0	0	825	510	31	11.9
609	0	0		65	0	1	0		1	0	1	1	1	327	312	41.4	14.5
610	0	0		68	0	1	1	26.6	1	0	1	1	1	288	280	41.4	13.3
611	0	0		60	1	0	0	32.4	1	0	1	0	0	254	528	16.8	11.7
612	0	0		84	0	1	0	23.6
613	0	0		68	1	0	1	28.5	0	0	0	0	0	198	161	22.1	9.6
614	0	0		54	1	0	0	35.2	0	0	0	0	0	273	225	11.3	12
615	0	0		67	0	0	1	22.4	0	0	0	0	0	618	583	37.4	10.9
616	0	0		73	0	1	0	26.1	1	0	0	0	0	460	725	63.2	13
617	0	1	DidNotQuit	53	0	0	1	31.4
618	0	0		75	0	0	0	34.1	1	1	1	0	1	514	970	0	13.7
619	0	0		73	1	0	0	26.6	1	1	1	0	1	514	970	0	13.7
620	0	0		58	1	0	0	24.6
621	0	0		52	0	0	0	40.8
622	0	0		55		1	0	26.4	0	0	0	0	0	459	134	12.3	6.1
623	0	0		60	0	1	0	23.9	0	0	0	0	0	330	150	38.2	12.8
624	0	0		61	0	0	0	33.6	0	0	0	0	0	394	183	14.7	10.1
625	0	1	Tried	52	0	0	1	22.8	1	0	1	0	1	623	142	33.3	8.7
626	0	0		65	0	1	0	26.7
627	0	0		53	1	0	0	27.5	0	0	1	0	0	250	592	59.1	12.7
628	0	0		54	0	0	1	30.2	1	1	1	0	1	425	919	21.3	8.9
629	0	0		67	0	1	0	28.1	0	0	0	0	0	346	289	8.1	15
630	0	0		65	0	1	1	28.1	0	0	0	0	0	423	75	6.4	8.6
631	0	1	DidNotQuit	52	1	0	1	25.6	1	0	1	0	1	398	387	18.4	11
632	0	0		80	0	1	1	31.8	0	1	0	0	0	448	312	7.3	11
633	0	0		63	0	1	0	35.3	0	0	0	0	0	451	198	12.5	9.8
634	0	0		76	1	0	1	23.4	0	0	0	0	0	470	507	19.6	12.9
635	0	1	QuitAt5	58	1	0	0	23.1	0	0	0	0	0	601	402	28	13.6
636	0	0		60	0	0	1	27.9	0	0	0	0	0	421	209	28	11.8
637	0	1	DidNotQuit	62	0	1	0	35.3	0	0	0	0	0	485	376	58	12.2
638	0	1	QuitAt5	57	1	0	1	20.1	0	0	0	0	0	424	283	19.7	9.3
639	0	0		52	1	0	0	26.3	0	0	0	0	0	467	323	29.7	14.6
640	0	0		75	0	1	0	23.8	1	0	1	0	1	427	242	2.1	11.7
641	0	0		79	1	1	1	26	0	0	1	0	0	637	196	0	10.3
642	0	0		57	1	0	0	29.3
643	0	0		72	1	1	0	27.6	0	1	1	0	0	285	140	18.3	11.3
644	0	0		74	0	1	0	41
645	0	0		51	0	0	0	38.3	0	0	0	0	0	627	321	29.3	12.7
646	0	0		56	1	0	0	22	0	0	1	0	1	552	767	50.8	12.4
647	0	0		51	1	0	0	20.8	0	1	1	0	0	140	364	8.5	10.1
648	0	0		52	1	0	1	28.6	0	0	0	0	0	337	283	10.6	9.6
649	0	1	DidNotQuit	60	1	0	0	31.6	0	0	0	0	0	715	264	9.9	9.3
650	1	0		71	0	1	0	27.9
651	0	0		69	0	1	1	25.3	0	0	0	0	0	429	277	58.3	12.6
652	0	0		65	0	1	0	22.3	0	0	0	0	0	378	163	53.7	12.2
653	0	0		65	1	1	0	26.9	1	0	1	1	1	435	459	14.7	11.1
654	0	1	QuitAt5	61	1	1	1	24.1	1	1	1	0	1	261	6	2.5	7.8
655	0	0		70	1	1	0	32.4	1	1	1	0	0	381	349	2.1	12.2
656	0	0		77	1	1	1	21.5	0	0	0	0	0	244	320	17.2	12.8
657	0	0		59	0	1	0	22.6	1	1	1	1	1	315	162	11.2	11.6
658	0	0		70	0	1	0	21.7	0	0	0	0	0	361	421	10.6	10.2
659	0	0		54	1	0	1	28.4	0	0	0	0	0	553	392	56.2	10.5
660	0	0		66		0	1	21.9
661	0	0		64		0	1	28.1	0	0	0	0	0	281	48	12.4	8.3
662	1	1	DidNotQuit	51	0	0	1	27.3	0	0	0	0	0	313	281	35.4	9.2
663	0	1	QuitAt5	71	0	1	0	20.7	0	0	1	0	0	381	469	24.1	13.9
664	0	0		72	0	1	1	29.1	0	0	1	0	0	381	467	34.4	13.3
665	0	1	QuitAt5	62	1	0	1	30	0	0	0	0	0	142	270	24.8	9.3
666	0	0		67	1	0	1	23	0	0	0	0	0	405	490	19.6	11.8
667	0	0		67	1	0	0	27.2	0	0	0	0	0	436	489	11.3	13.1
668	0	0		55	1	0	0	38.3	1	1	1	0	1	354	267	19.6	9.3
669	0	0		64	1	0	1	25.3	0	0	0	0	0	410	274	12.3	13.3
670	0	1	QuitAt5	54	0	0	0	19.2	0	0	0	0	0	408	127	6.1	11.8
671	0	1	DidNotQuit	61	1	1	0	23.4	1	1	1	0	1	498	478	16.8	10.5
672	0	0		69	1	1	1	23.8	1	0	1	1	1	245	281	20.4	13.3
673	0	0		69	1	1	0	20.8	1	0	1	1	1	245	281	20.4	10.6
674	0	0		55	1	0	0	30.6	0	0	0	0	0	783	396	47.3	13.7
675	0	0		57		0	0	25.9	0	0	0	0	0	552	453	72.3	15.7
676	0	0		58		0	1	24.1	0	0	0	0	0	294	728	19	10.4
677	0	0		59	1	0	0	30.9	0	0	0	0	0	392	143	23.5	8.5
678	0	1	QuitLater	63	1	0	1	33.7	0	0	0	0	0	308	245	12.6	6.7
679	0	0		52	1	0	1	25.1	0	0	0	0	0	254	630	18.2	11.1
680	0	0		76	0	1	0	25.3	0	0	0	0	0	371	190	2.5	8.8
681	0	0		66	1	0	0	23	1	0	1	0	0	621	793	16.8	12.6
682	0	0		79	0	1	1	28.9
683	1	0		78			1	25.6	1	1	1	0	1	493	407	2.5	9.9
684	0	0		62	0	0	0	23.5	0	0	1	0	0	682	580	33.7	13.4
685	0	0		62	1	0	1	29.1	0	0	0	0	0	641	150	98	10.2
686	0	0		64	1	1	0	22.3	0	0	0	0	0	284	595	10.9	13.8
687	0	0		66	0	1	1	27.3	0	0	0	0	0	301	736	10.9	12.8
688	0	0		55	1	0	0	24.2	0	0	1	0	0	317	266	23.2	10.9
689	0	0		58	0	0	1	26.4	0	0	1	0	0	411	355	43.4	12.4
690	0	0		64	0	1	0	25.9	0	0	0	0	0	301	271	20.4	12.8
691	0	0		66	1	1	1	26.4	1	1	1	0	1	254	186	21.4	7.9
692	0	0		66	0	1	0	19.5	0	0	0	0	0	682	457	18.2	11.4
693	0	0		54	0	0	1	23.5	1	1	1	0	1	297	44	8.5	6.8
694	0	0		71	0	1	0	30.3	0	0	0	0	0	575	323	100	6.8
695	0	0		53	1	0	1	25	0	0	0	0	0	506	295	17.6	11.4
696	0	0		66	1	1	1	25.5	0	0	0	0	0	648	167	16.1	10.6
697	0	0		60	0	1	0	26	0	1	1	0	0	449	216	8.2	12.6
698	0	0		63	0	0	0	32	0	0	0	0	0	301	542	9.8	12.2
699	1	0		66	1	0	1	26.7	0	0	0	0	0	632	798	37.4	12.3
700	0	0		66	0	1	0	30.2	0	0	0	0	0	770	1279	54.2	11.2
701	0	0		56	1	0	0	24.9	1	0	1	0	0	348	454	15.8	15.2
702	0	0		54	0	1	0	32.8	0	0	0	0	0	286	71	31.9	11.8
703	0	0		70	0	1	0	24.6	1	1	1	0	1	212	142	7	9.2
704	0	0		63	1	0	1	27.3	0	0	0	0	0	743	992	15.8	9.2
705	0	0		56	0	0	0	25.2	0	0	0	0	0	264	161	6.4	9
706	0	0		53	1	0	1	26.9	0	0	1	0	0	399	84	62.6	8.6
707	0	0		63	1	1	0	32.6
708	0	0		58	1	0	0	23.4	1	0	0	0	0	796	1046	46.2	14.4
709	0	0		71	1	0	1	23.1	0	0	0	0	0	922	1430	33	13.5
710	0	0		70	1	0	0	23.1	0	0	0	0	0	525	625	10.9	8.8
711	0	0		64	1	0	1	23.5	0	0	0	0	0	596	696	13.3	15.2
712	0	0		51	0	0	0	17.6	0	0	0	0	0	764	410	38.4	13.4
713	0	1	QuitLater	56	0	1	0	19.3	0	0	0	0	0	651	416	45.2	15.8
714	0	0		57	0	1	0	33	1	0	1	1	1	430	422	53.9	13.9
715	0	0		66		1	1	23.6	1	0	1	1	1	393	311	24.1	9.9
716	0	1	QuitAt5	50	1	0	1	21.4	0	0	0	0	0	428	444	29.7	8.6
717	0	0		53	1	0	0	33.2	0	0	0	0	0	234	318	72.3	13.3
718	0	0		59	1	1	0	20.9
719	1	0		52	0	1	1	26.2
720	0	0		59	1	0	0	22.1	1	0	0	0	0	585	186	20	9.5
721	0	0		62	1	0	1	22.8	0	0	0	0	0	570	183	20	10.4
722	0	0		70	1	1	1	30.4	0	1	1	0	0	219	221	61.8	8.8
723	0	0		66	1	1	0	29.5	1	1	1	0	1	254	416	55.2	10.7
724	0	0		77	0	1	0	29.6
725	0	0		71	0	0	1	30.5	0	0	0	0	0	518	926	28.4	13.6
726	0	0		65	1	0	0	23.5	0	0	0	0	0	479	919	28.4	14.5
727	0	0		61	0	1	0	17.2	1	1	1	0	0	579	39	12.3	7.6
728	0	0		68	1	1	0	24.3	0	0	0	0	0	462	232	6.1	11.5
729	0	1	Tried	52	1	0	1	23	0	0	0	0	0	370	307	0	10.6
730	0	0		53	0	0	0	26.3	0	0	0	0	0	223	196	40.6	12.4
731	0	0		61	1	1	0	27.4	1	1	1	1	1	336	99	19.3	8.7
732	0	0		68	1	1	0	22.6	0	0	0	0	0	388	223	6.6	11.2
733	0	0		69	0	0	0	31.8	1	0	1	0	1	645	152	37.4	13.6
734	0	0		78	0	0	0	21.8	0	0	0	0	0	462	408	4.6	14.7
735	0	0		61	1	0	0	24.9	0	0	1	0	0	436	348	9.1	10
736	0	0		67	0	1	0		0	0	1	0	0	406	513	113.6	12.9
737	0	0		72	1	1	1	23.8	1	0	1	0	0	407	257	83.2	13.6
738	0	0		73	0	1	0	23.4	0	0	0	0	0	304	215	32.2	13.2
739	0	0		62	1	0	0	24.5	0	0	0	0	0	583	363	17.2	15.1
740	0	0		69	1	0	1	20.3	0	0	0	0	0	388	331	17.2	11.1
741	0	0		52	1	1	0	35.2	0	0	0	0	0	288	1472	4.5	14.6
742	0	0		61	0	0	0	30.9	0	1	0	0	0	273	309	0	9.1
743	0	0		69	1	0	0	28.6	0	0	0	0	0	825	763	28.1	15.8
744	1	0		69	1	0	1	25.8	0	0	0	0	0	498	578	26	9.6
745	0	1	QuitLater	54	1	1	0	23.5
746	0	0		59	1	0	0	23	0	0	0	0	0	203	295	0	12
747	0	0		68	0	1	1	36.3	0	0	0	0	0	404	189	12.3	8.6
748	0	0		72	0	1	0	19.3
749	0	0		63	1	1	0	31.8	1	0	1	0	0	296	1037	33.7	12.8
750	0	0		64	1	0	1	28.6	1	0	1	0	0	374	1030	34.3	12.7
751	1	0		68	0	1	0	28.4	0	0	0	0	0	533	199	6.7	9.2
752	0	0		75	1	0	0	25.5
753	0	0		64	1	0	1	24.2	1	1	1	0	1	304	318	20.5	11.5
754	0	1	DidNotQuit	71	0	1	0	35.9	1	1	1	0	1	789	242	4	11.3
755	0	0		71	0	1	0	24.5
756	0	0		62	1	0	0	25.9	0	0	0	0	0	521	919	14.7	8.3
757	0	0		61	1	0	1	24.1	0	0	0	0	0	521	919	14.7	8.6
758	0	0		71	1	0	0	19.2	0	0	0	0	0	599	224	34.3	13.1
759	0	0		74	0	1	0	31.5	0	0	0	0	0	819	151	16.8	11.4
760	0	0		61	1	0	0	28	0	0	0	0	0	220	250	17.2	10.6
761	0	1		74	1	0	1	26.6	0	0	0	0	0	729	670	18.7	13.4
762	0	0		69	1	1	0	19.7	0	0	0	0	0	540	352	63.5	12.7
763	1	0		62	1	0	1	29.6	0	0	0	0	0	565	1819	23.5	13.5
764	0	0		72	1	1	0	22.8	0	0	0	0	0	470	498	20	12.1
765	0	0		79	1	1	0	30.1	0	1	1	0	0	720	474	24.1	11.2
766	0	0		55	1	0	0	21.2
767	0	1	QuitLater	66	0	0	1	21.7	0	0	0	0	0	374	153	0	9.4
768	0	0		70	1	0	0	24.9	0	1	1	0	0	384	426	36.1	15.5
769	0	0		70	1	0	0	21.9	1	0	0	0	0	530	929	8.8	17.2
770	0	0		57	1	0	1	25.9	0	0	0	0	0	495	925	19	9.9
771	0	0		56	1	0	0	25.2	0	0	0	0	0	686	483	128.6	11.2
772	0	0		51	1	0	1	25.7
773	0	1	DidNotQuit	65	1	1	0	25.4	1	1	1	1	1	442	161	14.7	10.9
774	0	1	QuitAt5	71	1	1	0	24.7	0	0	1	0	0	191	145	6.7	8.4
775	0	0		65	1	1	0	32.5	0	0	1	0	0	412	244	24.9	9.1
776	0	0		59	1	0	0	25.5	1	0	1	0	1	346	177	4.6	9.3
777	0	0		69	1	1	0	21.2	1	0	1	1	1	677	528	29.3	9.8
778	0	0		72	1	1	1	30.8	0	0	1	0	0	699	499	29.3	11.2
779	0	0		60	0	0	0	30.7	0	0	0	0	0	518	224	111.7	14.2
780	0	0		64	0	0	1	24.9	0	0	0	0	0	317	78	14.4	7.6
781	0	0		54	1	0	0	27.6	1	0	1	0	1	508	679	11.9	9.7
782	0	0		57	1	0	1	25.2	1	0	1	0	1	459	680	20.5	12.2
783	0	0		71	1	1	0	25.3	0	0	1	0	0	272	337	22	11.6
784	0	0		67	0	0	1	28.6
785	0	0		56	0	0	0	37.2	1	0	0	0	0	134	101	23.1	10.6
786	0	0		52	1	0	0	18.3	1	0	1	0	1	361	146	0	12.1
787	0	0		68	0	1	1	26.8	0	0	0	0	0	392	1375	18.5	13.1
788	0	0		68	1	1	0	26.8	0	0	0	0	0	441	1280	18.5	15
789	0	0		70	0	1	1	25.8
790	0	0		53		0	1	31	0	0	0	0	0	855	2832	32	14.7
791	0	0		78	0	1	0	28.8	0	0	0	0	0	348	0	8.8	8
792	0	0		56	0	0	0	36.1	0	0	0	0	0	337	190	22	10.6
793	1	0		86	0	1	0	21.9	0	0	0	0	0	555	348	26.3	12
794	0	0		77		1	1	27.9	0	0	0	0	0	392	135	13.3	12.1
795	0	0		64	1	1	0	24	0	0	0	0	0	241	165	13.3	10.2
796	0	0		50	0	0	0	22.4	0	0	0	0	0	634	440	18.5	10.9
797	0	1	QuitLater	50	1	0	0	23.3
798	0	0		69	1	0	0	25	0	0	0	0	0	398	218	35.4	15.5
799	1	1	QuitLater	78	1	1	1	21.2	0	0	0	0	0	388	109	35.4	10.1
800	0	0		61	0	1	0	26.5	0	0	0	0	0	534	352	63.2	10.1
801	0	0		68	0	1	0	28.4
802	0	0		61	0	1	0	45.3	0	0	0	0	0	484	114	18.7	9.1
803	0	1	QuitLater	63	1	1	0	21.5	0	0	0	0	0	258	135	25.9	7.7
804	0	0		61	1	1	0	30.7	1	1	1	1	1	212	364	1.5	12.9
805	1	0		76		1	0	24.5	1	1	1	0	1	400	79	10.9	11
806	0	1	DidNotQuit	50	1	0	0	21.3	0	0	0	0	0	616	339	21.4	12.9
807	0	0		57	1	0	1	25.5	0	0	0	0	0	676	130	21.4	14.3
808	0	1	DidNotQuit	78	1	0	0	21.8	1	0	0	0	1	298	39	2.5	13.3
809	0	0		79	0	1	0	21.5	0	0	0	0	0	435	372	8.4	11.8
810	0	0		62	1	0	1	29.1	1	1	1	0	1	200	393	8.5	8.1
811	0	0		67	0	1	0	21.5
812	0	0		66		1	0	34.8	0	0	0	0	0	392	450	55.4	10.4
813	0	0		54	1	0	0	22.3						1453	3419	0
814	0	0		51	1	0	1	23.2	0	0	0	0	0	441	687	59.7	13.2
815	0	0		54	1	0	1	31	0	0	0	0	0	508	172	19.6	10.3
816	0	0		55	1	0	0	33.1	0	0	0	0	0	320	286	19.7	12.2
817	0	0		59	0	0	1	26.5	1	0	0	0	1	366	194	22.5	9.2
818	0	0		52	0	0	0	20.2	0	0	0	0	0	334	169	27.1	10.4
819	0	0		53	1	1	1	26.1	0	0	1	0	0	520	236	11.3	5.2
820	0	0		58	1	0	0	30.6	0	0	1	0	0	451	131	100	10.9
821	0	1	DidNotQuit	64	1	0	0	21.3	0	0	0	0	0	376	311	9.9	11.8
822	0	1	DidNotQuit	54	0	0	0	27.1	0	0	0	0	1	484	91	7	7.3
823	0	0		56	1	0	1	22	0	0	0	0	0	647	161	6.1	9.6
824	0	0		71	1	1	0	27.7
825	0	0		58	1	1	1	28.5	0	1	1	0	0	75	52	3.9	11.8
826	0	1	QuitAt5	55	1	0	1	23.9	0	0	0	0	0	394	545	20	10.8
827	0	0		61		0	1	23.6	0	0	0	0	0	361	221	18.5	10.3
828	0	0		80	0	1	0	24.9	0	0	1	0	0	594	636	3.6	13.2
829	0	1	QuitAt5	60	1	1	0	28.4	0	0	0	0	0	387	68	21.1	10.6
830	0	0		70	0	1	0	22.3	0	0	0	0	0	499	422	4.5	9.1
831	0	0		50	1	0	0	22.9	0	0	0	0	0	701	482	77.9	9.9
832	0	0		50	0	0	1	29.1	0	0	0	0	0	391	469	51.3	9.1
833	0	0		83	0	1	1	31.1	0	0	0	0	0	578	688	85.7	11.1
834	0	1	DidNotQuit	50	1	0	0	29.1	0	0	0	0	0	410	242	25.8	10.4
835	0	0		70	1	0	1	25.6	0	0	0	0	0	352	367	19.6	10.6
836	0	0		60	1	0	1	26.9	1	0	1	0	1	463	197	17.2	7.2
837	0	0		53	0	0	0	27.9	0	0	0	0	1	291	547	24.1	9.8
838	0	0		69	0	1	0	27.9
839	0	0		51	1	0	0	30.8	0	0	1	0	0	387	224	4	12.8
840	0	0		62	0	1	0	24.7	0	0	1	0	0	321	227	8.8	8.9
841	0	1	QuitAt5	69	0	1	0	26.7	0	0	0	0	0	599	432	24.5	14.3
842	0	0		61	1	0	1	29.2	0	0	0	0	0	385	135	26	8.2
843	0	0		64	1	0	0	25.7	0	0	0	0	0	381	71	20	13.3
844	0			66	1	0	1		0	0	0	0	0	241	122	0	7.7
845	0	0		59	0	0	1	29.9	0	0	1	0	0	489	187	65	7.8
846	0	1	QuitAt5	57	0	0	0	22.5
847	0	1	DidNotQuit	58	1	0	1	20.1	0	0	0	0	0	499	345	72.5	8.8
848	0	0		51	1	0	1	28.7	0	0	0	0	0	392	161	26	9.2
849	0	0		58	0	0	0	24	1	0	1	0	0	299	397	4.6	13
850	0	0		55	0	0	0	28.3	1	1	1	0	1	527	237	44.4	10
851	1	0		57	1	0	1	27.9	0	0	0	0	0	492	710	44.4	11.9
852	0	0		56	0	0	1	32.1	0	0	0	0	0	751	253	31	15
853	0	0		76	0	1	0	20.7	0	0	0	0	0	685	215	85.3	10.4
854	0	0		50	1	0	0	25.4	0	0	1	0	0	492	320	21.1	11.7
855	0	0		53	1	0	1	25	0	0	1	0	0	485	244	81.9	10.1
856	0	0		55	1	1	0	24.2	0	0	0	0	0	242	134	20	10.2
857	0	0		51	0	0	1	24	0	1	1	1	0	259	314	12.3	11.6
858	0	0		57	0	1	1	34.6	1	1	1	0	1	571	527	25.8	11.9
859	0	0		73	0	1	0	27.2	1	1	1	0	1	132	205	19.6	12.6
860	0	1	QuitAt5	53	1	0	1	27.7	0	0	0	0	0	324	198	6.6	7.5
861	0	0		63	1	1	1	27.4
862	0	1	Tried	63	1	0	0	22.6	0	0	0	0	0	449	233	15.8	14.9
863	0	0		57	0	0	1	33.4	0	0	1	0	0	441	262	62.7	11.5
864	0	0		54	1	0	0	22.5	1	0	0	0	0	279	392	21.8	11.9
865	0	0		52	1	0	1	25.3	0	0	0	0	0	213	32	7	9.2
866	0	0		63	1	0	1	22.2
867	0	0		71	1	1	0	35.1	0	0	0	0	0	109	148	1.5	10.5
868	0	0		58	1	0	1	21.6	1	1	1	0	1	206	174	54.1	11.7
869	0	0		52		1	0	24.7	0	0	1	0	0	269	349	49	12.3
870	0	0		67	0	1	0	24.9	0	0	0	0	0	342	242	23.5	9.7
871	0	0		65	1	1	0	27.5	0	0	0	0	0	332	603	85.6	9.7
872	0	0		55	1	0	0	22.2
873	0	0		60	1	1	0	25.3	0	0	1	0	0	446	578	47.8	15.6
874	0	0		75	0	1	0	31.9	0	0	1	0	0	167	71	24.5	8
875	0	0		57		1	0	25.8	0	0	0	0	0	296	340	0	9.8
876	0	0		60	0	1	1	26.8	0	0	0	0	0	406	408	69.1	11.8
877	1	1	DidNotQuit	55	0	0	1	27.4	0	0	0	0	0	686	149	20.8	8
878	0	0		56	1	0	0	28.5	0	0	0	0	0	545	449	76.2	14.5
879	0	0		64	1	0	1	22.4	0	0	0	0	0	577	107	76.2	9.8
880	0	0		55	0	0	0	32	0	0	0	0	0	395	484	62.7	12
881	0	0		60	0	0	1	25.5	0	0	0	0	0	410	484	62.7	12.5
882	0	0		65	1	1	0	41.6	0	0	0	0	0	432	67	4.6	8.1
883	0	0		66	1	1	1	21.4	0	0	0	0	0	456	107	4.6	6.8
884	0	1	DidNotQuit	77	0	1	1	22.7
885	0	0		60	0	1	0	30.3	0	0	0	0	0	266	426	17.2	13.4
886	0	0		57	1	0	0	26.3	0	0	0	1	0	604	1186	35.4	15.9
887	0	0		63	1	0	1	29.4	0	0	0	0	0	615	679	35.4	13.7
888	0	0		52	1	0	1	23.3	0	0	0	0	0	385	442	10.6	13.3
889	0	0		67	1	1	0	25.5	0	0	1	0	0	482	394	19.6	13.6
890	0	0		60	0	1	1	22.1	1	0	1	1	1	235	1044	27.7	13.6
891	0	0		63	0	1	0	22.6	1	0	1	1	1	231	1200	20.4	12.4
892	0	0		70	1	1	0	23.3	0	0	0	0	0	451	385	46.8	16.8
893	0	0		54	1	0	0	39.7	0	0	1	0	0	426	318	13.4	12.6
894	0			72		0	1	28.2
895	0	0		64	0	0	0	23	0	0	0	0	0	738	554	43.8	12.4
896	0	1	DidNotQuit	58	0	0	0	26.5	0	0	0	0	0	435	88	29.4	13.1
897	0			58			0	28.6
898	0	1	DidNotQuit	64	0	1	1	22.7	0	0	0	0	0	351	117	21.4	9.1
899	0	1	QuitAt5	60	0	1	0	32.9	1	1	1	0	1	358	282	23.5	10.8
900	0			63			0	23.1
901	0	0		58	1	0	0	22.1	1	0	1	1	1	391	335	62.6	14
902	0	0		60	0	1	1	27.3	0	0	0	0	0	164	68	7	8.3
903	0	0		75	1	1	1	27.9	0	0	1	0	0	434	470	13.7	13.2
904	0	0		70	1	1	0	22.1	1	1	1	0	1	434	457	13.7	10.5
905	0	0		59	1	0	1	28.5	0	0	0	0	0	322	163	4	9.6
906	0	1	QuitAt5	69	1	1	1	33.1	0	0	0	1	0	229	250	0	9.8
907	0			58			0	26.7
908	0	0		60	0	1	0	24.1	1	1	0	0	0	471	687	14.7	11.3
909	0	0		66	1	1	1	28.4	0	0	0	0	0	425	435	10.9	10.7
910	0	0		55	0	0	0	36	0	0	0	0	0	281	133	8.5	11.8
911	0			67		1	1	18.2	0	0	0	0	0	810	730	98.8	16
912	0	0		53	0	0	0	27.5	0	0	0	0	0	453	643	33.3	7.9
913	0	0		51	1	0	1	30.1	0	0	0	0	0	349	202	23.2	7.9
914	0	0		58	1	1	0	17.8	0	1	0	0	0	533	666	37.6	15.9
915	0	0		69	0	1	0	27.4	0	0	0	0	0	268	14	4	6.6
916	0	0		59	0	0	0	31.2	0	0	0	0	0	269	318	51.5	15.7
917	0	0		51	1	0	0	22.9	1	1	1	1	1	388	175	18.7	10.4
918	0	0		59	1	0	1	22	1	1	1	1	1	446	293	21.1	13.5
919	0	0		60		1	0	39.6	1	0	1	0	0	542	418	38.3	14.2
920	0	0		55	0	0	1	31.6	0	0	0	0	0	167	240	20.5	12.6
921	0	1	QuitAt5	53	0	0	0	28.6
922	0	0		72	1	1	1	22.4	0	0	0	0	0	417	13	9.1	7.8
923	0	0		66	0	1	0	25.1	0	0	0	0	0	451	41	9.1	8.9
924	0	0		76	0	1	0	23.3
925	0	0		59	1	0	1	28.7	1	0	1	1	1	717	82	0	14.2
926	0	0		50	0	0	1	23.4	0	0	0	0	0	554	49	8.5	13.6
927	0	0		52	1	0	1	25.2	0	0	0	0	0	320	420	11.3	7.4
928	0	1	Tried	58	0	1	0	19.8	0	0	0	0	0	245	100	14.5	5.3
929	0	0		52	1	0	1	20.8	1	0	1	0	1	141	400	24.9	8.9
930	0	0		50	1	1	0	38.6	0	0	1	0	0	535	353	32.2	12.6
931	0	0		68	0	1	1	33.1	0	0	0	0	0	230	352	51.2	12
932	0	0		68	1	0	1	27.5	1	0	1	0	1	597	613	33.7	14.7
933	0	0		59	0	0	1	29.4	0	0	0	0	0	390	255	33.3	11.3
934	0	0		64	0	1	0	21.6	0	0	0	0	0	316	5	40.6	14.2
935	0	0		65	1	0	1	26.6	0	0	0	0	0	696	331	7	10.9
936	0	0		63	0	0	0	29.7	0	0	0	0	0	727	456	7	8.6
937	0	0		61	0	0	1	29.4	0	0	0	0	0	437	26	4	5.6
938	0	0		55	0	0	0	29.1	1	1	1	0	1	289	476	38.2	12.7
939	0	0		54	1	0	1	23.6	1	1	1	0	1	911	265	26.3	11.7
940	0	0		64	0	0	1	19.1	0	1	1	0	0	440	0	20.6	11.1
941	0	1	DidNotQuit	52	0	0	1	26.8	0	0	0	0	0	448	227	0	8.7
942	1	0		70	1	1	1	27.4
943	0	1	DidNotQuit	62	0	1	0	25	0	0	0	0	0	422	226	8.2	14.4
944	0	0		52	1	0	0	21.2	1	1	1	0	1	251	112	18.5	11.6
945	0	0		63	1	0	0	34.7	0	0	0	0	0	144	42	2.5	9.9
946	0	0		50	1	0	1	25.9	0	0	1	0	1	368	122	38.4	7.3
947	0	0		53	1	0	0	32.4	1	0	1	1	1	400	596	12.3	11.5
948	0	1	DidNotQuit	51	1	0	1	24.6	0	0	0	0	0	247	104	10.3	8.5
949	0	0		55	1	0	1	23.2	0	0	0	0	0	602	412	23.2	11.6
950	0	0		55	1	0	0	26	0	0	0	0	0	696	429	23.2	11.8
951	0	0		65	1	1	0	26.3	0	0	1	0	1	260	199	56	12.4
952	0	0		50	1		0	23.7	0	0	0	0	0	407	297	19	16.9
953	0	0		52	0	0	1	28.5	1	1	1	0	1	305	522	18.4	8.6
954	0	0		55	0	0	0	28.8	0	0	0	0	0	486	93	18.5	12.6
955	0	1	DidNotQuit	55	1	0	1	38.6	0	0	1	0	0	325	256	14.4	7.6
956	0	1	DidNotQuit	56	0	0	0	22.8	0	0	0	0	0	135	691	8.4	8.4
957	0	0		68	0	1	0	27.4	0	0	0	0	0	335	490	40.6	14.2
958	0	0		77		1	1	24.8	1	0	0	0	0	307	85	91.2	8.9
959	0	0		51	0	1	0	29.4	0	0	0	0	0	340	104	13.3	8.1
960	0	0		52	0	0	0	34.7	1	0	0	0	0	275	101	9.8	10.2
961	0	1	QuitAt5	57	0	0	1	24.4	0	0	0	0	0	800	185	29.4	10.5
962	0	0		56	0	0	1	24.8	0	0	0	0	0	507	170	49.3	11.9
963	0	0		52	1	1	0	26	0	0	0	0	0	505	385	28.7	13.2
964	0	1	DidNotQuit	53	1	0	1	25.2	0	0	0	0	0	367	453	45.8	10
965	0	0		55	0	0	1	32.8
966	0	0		67	0	1	1	25.1	0	0	0	0	0	260	222	0	6
967	0	0		66	0	1	0	27.2	0	0	0	0	0	261	155	4.2	8.6
968	0	0		61	1	1	0	26.3
969	0	0		57	1	0	0	28.1	1	0	1	0	0	595	487	65.9	12.8
970	1	0		60	1	1	0	24	0	0	0	0	0	395	174	16	10.2
971	0	0		51	0	0	0	25.9	0	0	0	0	0	440	242	64.8	12
972	0	0		50	1	0	0	26.1	0	0	0	0	0	325	27	14.4	8.9
973	0	0		59	1	0	0	29.6	0	0	0	0	0	242	181	24.5	11.6
974	0	1	DidNotQuit	57	1	1	0	22.9
975	0	1	QuitAt5	65	0	1	1	18.2	0	0	0	0	0	1132	280	15.1	9.7
976	0	0		63	0	1	0	27.3	0	0	0	0	0	345	157	25.6	9.9
977	0			58	1	0	1	27.8	1	1	1	0	1	492	350	26	8.9
978	0	0		66	1	0	1	22.1	0	0	0	0	0	377	45	19.5	7.7
979	0	0		62	0	0	1	31	0	0	0	0	0	881	170	7	13.9
980	0	0		68	0	0	0	20.6	0	0	0	0	0	632	281	12	9.8
981	0	0		51	1	0	0	30.5	1	0	1	0	0	290	63	9.9	7.1
982	0	1	DidNotQuit	60	1	0	1	31.3	0	0	0	0	0	366	180	13.9	10.3
983	0	0		55	1	1	0	29	0	1	1	0	0	292	361	24.9	13.5
984	0	0		52	0	0	0	22.2
985	0	1	DidNotQuit	68	0	1	0	23.1	0	0	1	0	0	509	490	32.2	14.6
986	0	0		53	0	0	0	25.9	1	1	1	0	0	264	56	6.1	10.1
987	0	1	QuitLater	54	0	0	0	23.4	0	0	0	0	0	1724	43	1.5	8.9
988	0	0		57	1	1	1	24.1	1	1	1	0	1	182	10	14.5	5.6
989	0	0		67	1	1	1	17.4	0	0	0	0	0	401	199	15.1	7.9
990	0	1	DidNotQuit	50	0	0	0	27.8	0	0	0	0	0	288	82	17.6	11.6
991	0	0		52	1	0	1	28.4	0	0	0	0	0	390	419	47.1	9.4
992	0	0		62	1	0	1	25.5	0	0	0	0	0	655	560	78.3	12.6
993	0	0		60	0	0	0	35	0	0	0	0	0	618	617	78.3	10.8
994	0	0		50	1	0	0	27.4	0	0	0	0	0	744	141	11.3	9.2
995	0	0		71	0	1	0	22.5	1	0	1	0	1	285	246	49	6.8
996	0	0		76	0	1	0	28.9
997	0	0		52	0	1	0	27.5
998	0	1	DidNotQuit	66	1	1	1	25.6	0	0	1	0	0	191	133	112.1	10.1
999	0	0		61	1	1	0	26.2	0	0	1	0	1	578	568	16.6	14.8
1000	0	0		61	1	0	1	24.9	0	0	0	0	0	566	552	16.6	14.9
1001	0	0		54	0	0	1	32.2	0	0	0	0	0	191	33	4.6	11.6
1002	0	0		74	1	1	0	22.8	0	0	0	0	0	260	378	14.7	11.7
1003	0	1	QuitAt5	52	1	0	0	22
1004	0	0		50	1	0	1	27.5	0	0	0	0	0	1307	952	31.8	11.6
1005	0	0		51	1	0	0	31.7
1006	0	0		54	1	0	1	28.4	0	0	0	0	0	486	341	58.9	11.9
1007	0	0		67	0	1	0	37	1	0	0	0	0	526	335	25.9	12.4
1008	0	0		58	0	1	0	30.1	0	1	1	0	0	560	220	34.6	13
1009	0	0		66	0	1	1	30.9	0	0	0	0	0	569	566	16.8	10.6
1010	0	0		73	0	1	0	27.6	0	0	0	0	0	522	205	15.4	9.5
1011	0	0		68	1	0	0	24.7	0	0	0	0	0	479	602	28.1	10
1012	0	0		70	1	1	1	25.8	0	0	0	0	0	623	96	15.4	10.2
1013	0	0		56	1	1	1	24.3	0	0	0	0	0	812	309	23.5	13.2
1014	0	0		53	1	0	0	20.7	1	1	1	0	0	862	341	24.8	15.6
1015	0	0		68	0	1	1	23.5	1	1	1	1	1	745	568	2.4	13.6
1016	0	0		64	1	1	0	23.8	0	0	0	0	0	425	548	11.2	8.7
1017	0	1	QuitLater	56	0	1	1	31.2	1	0	1	1	1	454	538	8.8	12.9
1018	0	0		55	0	0	0	33.3	0	0	0	0	0	245	147	27.5	8.5
1019	0	0		60	0	1	0	20.4	0	0	0	0	0	476	194	17.5	9.3
1020	0	0		60	0	1	1	23.7	0	0	0	0	0	619	726	105	13.9
1021	0	0		55	0	0	1	26.6	0	1	1	0	0	343	336	32	11.1
1022	0	0		61	1	0	1	22.9	1	0	1	0	1	269	328	2.4	14.2
1023	0	0		61	1	0	1	23.2	0	0	0	0	0	175	121	12.3	4.9
1024	0	0		67	0	1	0	24.3	0	0	1	0	0	427	320	77.9	11.9
1025	0	0		50	0	0	1	31.1	0	0	0	0	0	357	168	27.4	9
1026	0	0		69	1	0	0	20.1	0	0	0	0	0	372	298	23.5	11.3
1027	0	0		57	1	0	0	36.8
1028	0	0		51	0	1	1	24.6	0	0	0	0	0	352	94	4.6	7.8
1029	0	0		59	1	0	0	21.7
1030	0	0		51	1	0	0	25.4
1031	0	0		56	1	0	1	21.6	0	0	0	0	0	781	361	0	14.2
1032	0	0		74	0	0	0	22.4
1033	0	0		77	1	0	1	25.6
1034	0	0		60	1	0	0	22.2	1	1	1	1	1	835	313	20.4	11.7
1035	0	0		61	1	0	1	18.6	1	1	1	1	1	823	238	20.4	10.9
1036	0	0		59	1	0	0	19	0	0	1	0	0	370	244	30	12.2
1037	0	0		64	0	0	1	29.6	0	0	1	0	0	873	536	16	10.5
1038	0	0		70	0	1	0	34.9
1039	0	0		66	1	1	1	26.2
1040	0	0		54	0	1	0	26	1	1	1	1	1	645	797	21.4	13.6
1041	0	0		69	0	0	0	38.6
1042	0	0		57	1	0	1	23.2	1	0	1	1	1	384	183	4.6	8.2
1043	0	0		63	0	0	0	25.1	0	0	0	0	0	768	536	13	6.6
1044	0	0		51	1	0	0	26.3	0	0	1	0	0	509	108	42.1	11.1
1045	1	1	DidNotQuit	65	0	1	0	20.9	0	0	0	0	0	455	120	26.3	10.9
1046	0	1	QuitAt5	56		0	1	25.9	0	0	0	0	0	834	285	36.1	12.6
1047	0	0		62	0	1	0	39.5
1048	0	0		56	1	0	1	28.4
1049	0			64	0	0	1	31	0	0	0	0	0	539	209	32.3	11
1050	0			60			0	23.8	0	0	0	0	0	286	136	35.3	13.5
1051	0	0		61	0		0	22.7	1	1	1	1	0	538	553	37	15.3
1052	0	0		57	0	1	1	25.8	0	0	0	0	0	402	96	21.4	10.8
1053	0	0		72	1	0	0	21.5	0	0	1	0	0	528	554	35.4	15
1054	0	0		74	1	0	1	22.2	0	0	1	0	0	528	572	35.4	15.5
1055	0	0		62	1	0	0	35.3	0	0	0	0	0	501	507	152.3	12.5
1056	0	0		58	1	1	1	30.8	0	0	0	0	0	448	597	153.8	11.3
1057	0	0		71	1	1	1	20.6	0	0	0	0	0	415	849	18.4	11.3
1058	0			55		0	1	27.1
1059	0	0		57			0	25.5	1	1	1	0	1	294	185	44.2	13.3
1060	0			56			0	32	0	0	0	0	0	248	166	1.5	7.6
1061	0			66			1	27	0	0	0	0	0	422	498	2.1	11.3
1062	0	0		57	1	1	0	22.4	1	0	0	0	0	550	536	150.5	11.7
1063	0	0		69	1	1	1	26.6	0	0	0	0	0	473	561	33.3	9
1064	0	0		65	0	1	0	27.8	0	0	0	0	0	289	154	12.3	8.1
1065	0	0		74	1	0	0	31
1066	0	0		70	1	1	1	25.1	0	0	1	0	0	518	557	49	15.1
1067	0	0		53	1	0	0	25.5	0	0	0	0	0	534	1041	20.5	10.9
1068	0	0		57	1	0	1	24.2	0	0	1	0	0	354	56	21.1	7.1
1069	0	0		82	0	0	0	24.8
1070	0	1	QuitAt5	56	0	0	0	25.4	0	0	0	0	0	428	19	24.9	9.2
1071	0	0		66	1	0	1	22.3
1072	0			59			0	31.6
1073	0	0		67	1	0	1	30.8	0	0	0	0	0	118	66	7	7.7
1074	0	0		58	1	0	1	27.5
1075	0	0		68	1	0	1	28.7	1	1	1	0	0	242	97	20	7.8
1076	0	1	QuitAt5	49	1	0	0	21.9	0	0	0	0	0	196	299	4	11.1
1077	0	0		82	0	1	0	25.4	0	0	0	0	0	581	482	68.5	16.5
1078	0	0		50	1	0	1	28.4	0	0	0	0	0	508	351	6.1	7.6
1079	0			59		0	1	31.4	0	0	1	0	0	204	124	4	6.3
1080	0	0		56	0	0	1	25.3	0	0	0	0	0	315	391	17.6	10
1081	0	0		52	1	0	0	21.6	0	0	0	0	0	286	26	27.3	7.7
1082	0	0		75	1	1	0	27	0	0	0	0	0	592	392	19.6	11.7
1083	0	0		62	1		0	19.8	0	0	0	0	0	423	602	34.3	13.8
1084	0			56		0	0	22.9	1	1	0	0	0	135	18	8.5	8.4
1085	0			66		0	0	18
1086	0	0		67	1	0	1	27.7	0	0	0	0	0	239	353	25.9	10.4
1087	0	0		60	0	0	0	33.8	0	0	0	0	0	486	123	73	12.9
1088	0	0		58	1	0	1	30.5	0	0	1	0	0	392	693	39.5	10.8
1089	0	0		56	0	0	0	26.6	0	0	1	0	0	464	872	13.7	11.5
1090	0	1	DidNotQuit	58	1	1	0	18.9
1091	0	0		62	0	1	0	21.8	1	1	1	0	1	257	207	27.4	12.7
1092	0	1	Tried	61	1	1	0	35.1	0	0	0	0	0	418	152	61.1	9.9
1093	0	0		71	1	1	1	26.9	0	0	0	0	0	257	291	61.1	13.6
1094	0	0		67	0	1	1	25.8	0	0	0	0	0	547	263	30.8	10.8
1095	0	0		63	1	1	0	30.1	0	0	0	0	0	922	737	76	9.7
1096	0	0		68	1	1	0	31.6	0	0	0	0	0	976	160	47.7	9.3
1097	0	0		66	0	1	0	33.3	0	0	0	0	0	685	302	24.9	15.3
1098	0	0		73	0	1	0	23.4	0	0	0	0	0	489	65	45.8	11.3
1099	0	0		75	1	1	1	26.3	0	0	0	0	0	747	159	17.5	11.2
1100	0	1	QuitLater	53	0	0	0	26.9	0	0	0	0	0	218	243	17	10
1101	0	0		70	1	1	0	22.7	0	0	1	0	0	412	348	24.9	15.8
1102	0	0		61	1	0	0	18.9	0	0	0	0	0	417	352	16.8	9.2
1103	0	0		71	1	1	0	22	0	0	0	0	0	254	155	8.2	6.1
1104	0	0		70	1	1	1	31	0	0	0	0	0	250	153	10.6	7.8
1105	0			71			0	19.3
1106	0	0		71	1	1	0	20.4	1	1	1	1	1	420	565	14.7	10.8
1107	0	0		67	0	1	1	22.5	0	0	0	0	0	468	29	42.5	11.9
1108	0	0		53	0	1	0	24.5	0	0	0	0	0	513	555	42.5	14.1
1109	0	0		80	1	1	0	24.1	0	0	0	0	0	629	835	7.3	11.7
1110	0	0		61	1		1	32.9	0	0	0	0	0	353	284	0	12.7
1111	0			54	1		0	26.3	0	0	0	0	0	367	198	4.2	14
1112	0	0		64	1	1	1	25.8	0	0	0	0	0	430	231	19.6	7.8
1113	0	0		61	1	1	0	27	0	0	1	0	1	188	154	18.6	9.3
1114	0	0		80	1	1	0	29.7
1115	0	0		63	1	1	0	20.8
1116	0	1	QuitLater	62	1	1	0	24.2	0	0	0	0	0	586	587	18.4	13
1117	1	0		72	0	1	0	25.5
1118	0	0		66	1	1	0	22.7
1119	0	0		68	0	1	1	25	0	0	0	0	0	507	239	36.5	11.4
1120	0	0		65	1	1	0	33.2
1121	0	0		53	1	0	0	24.6	0	0	0	0	0	481	126	0	9.5
1122	0	0		61	1	1	0	23.9	0	0	1	0	0	583	650	69.5	16.4
1123	0	0		61	1	0	1	27.5	0	0	0	0	0	369	381	28	15.1
1124	0	0		63	1	1	0	27.6	0	0	0	0	0	827	601	64.6	10.1
1125	0	0		67	1	1	1	20.7	0	0	0	0	0	832	346	13	12.6
1126	0	0		56	0	1	0	23.1
1127	0	0		68	1	1	0	26.4	0	0	0	0	0	672	520	80	15.9
1128	0	0		56	1	0	1	27.8	0	0	0	0	0	474	725	0	11
1129	0	0		55	1	0	0	37.6	1	0	1	1	1	632	751	22.1	12.3
1130	0	1	QuitLater	54	1	1	1	31.8	0	0	0	0	0	229	317	10.1	11.8
1131	0	0		52	1	0	0	20	0	0	0	0	0	267	327	12.2	13.6
1132	0	0		72	1	1	0	23.3	0	0	0	0	0	307	166	32.2	11.3
1133	0	1	QuitAt5	63	0	1	0	32.9	0	0	0	1	0	109	409	4	10.4
1134	0			58			1	23.7
1135	0			52			0	28	0	0	0	0	0	574	426	37.4	11.9
1136	0	0		74	1	1	1	27.4	0	1	1	0	1	450	421	72.3	10.7
1137	0	0		55	1	0	0	21.2	1	1	1	0	1	486	482	72.3	10.3
1138	0	1	QuitAt5	56	1	0	0	21.5	0	0	1	0	0	375	1746	42.5	13.8
1139	0	0		69	1	1	0		0	0	0	0	0	415	221	23.2	9.9
1140	0	0		66	1	1	1		0	0	1	0	0	301	86	21.7	9.3
1141	0			65	1	0	0		0	0	0	0	0	551	297	30.2	12.3
1142	1	0		76	1	1	0	21.7	0	0	0	0	0	302	164	9.8	9.7
1143	0	0		64	0	0	1	24.5	1	1	1	1	1	233	313	26.7	14.5
1144	0	0		72	1	1	1	25.6	0	0	0	0	0	451	704	25.6	12.9
1145	0	1	QuitLater	63	1	1	0	24.4	0	0	0	0	0	319	17	2.5	7.4
1146	0	0		75	1		1	25.3	0	0	0	0	0	359	443	22	13.4
1147	0	0		59	0	1	0	27.3	0	0	0	0	0	365	291	18.3	14.6
1148	0	0		71	0	1	1	24.2	1	0	1	0	1	273	615	12.6	8.6
1149	0	0		61	0	0	0	25.3	0	0	0	0	0	431	478	13.3	14.3
1150	0	0		74	1	1	1	25.5	1	1	1	0	1	312	524	12.6	8.8
1151	0	0		64		1	0	34.6	0	0	0	0	0	343	564	12.6	7.1
1152	0	0		51	0		0	27.2	1	1	1	0	1	390	353	86.7	14.1
1153	0	0		52	1	1	1	24.8	0	0	0	0	0	446	742	62.6	12.3
1154	0	0		53	1		1	26.4	0	0	0	0	0	279	140	16.8	9.1
1155	0	0		70	0	1	1	23.2	0	0	0	0	0	395	52	10.9	11.4
1156	0	0		73	1	1	0	26.7	0	0	0	0	1	395	81	7.4	8.4
1157	0	0		50	1	0	1	31	0	0	0	0	0	572	616	45.8	10.6
1158	0	0		74	0	1	1	19.7	0	0	0	0	0	203	44	23.2	6.6
1159	0	0		71	1	1	0	23.7	1	1	1	0	1	424	173	56.2	12.6
1160	0	0		73	1	1	1	24.7	1	1	1	0	1	495	23	98.9	9.2
1161	0	0		68	1	1	0	21.2	0	1	1	0	0	497	334	21.4	11.6
1162	0	0		72	1	1	1	30.3	0	1	1	0	0	431	218	30.1	11.3
1163	0	0		74	0	1	0	30.3	0	0	0	0	0	104	43	0	6.6
1164	0	0		76	1	0	0	22.6	1	1	1	0	0	373	349	51.1	15.7
1165	0	0		74	0	1	0	31.3
1166	0	0		67	0	0	0	23.6	0	0	1	0	0	348	184	12.6	11.8
1167	0	0		71	1	0	1	21.7
1168	0	0		70	1	1	0	19.4	0	0	1	0	0	391	59	19.6	10.8
1169	0	0		69	1	1	1	24.2	0	0	1	0	0	356	99	19.6	13.2
1170	0	0		71	1	1	0	19.8	1	0	1	1	1	528	485	69.5	16.9
1171	0	0		61	1	0	1	23.1	0	0	0	0	0	610	196	25.9	14
1172	0	0		61	1	0	0	37.5	0	0	0	0	0	318	163	56.3	11.5
1173	0	0		77	1	1	1	24.7	0	0	0	0	0	669	554	26	9.3
1174	0	0		54	1		1	25.1	0	0	0	0	0	554	227	28.1	8.4
1175	0	0		52	1	0	0	26.9	0	0	1	0	0	473	317	16.1	12.7
1176	0	0		52	1	0	1	27.3	1	1	1	0	1	414	264	16.1	10.9
1177	0	0		54	0	0	0	34.3	1	1	1	0	1	58	39	8.1	10.3
1178	0	0		52	0	0	0	29.1	0	0	0	0	0	823	427	30.8	12.2
1179	0	0		67	1		0	28.2	0	0	0	0	0	372	254	47.7	15
1180	0	0		77	1	1	1	25	0	0	0	0	0	330	527	6.1	10.6
1181	0	0		61	1	1	0	27.6
1182	0	0		72	0	1	0	37.3	0	0	0	0	0	403	398	70.6	12.4
1183	0	0		71	1	1	1	27	0	0	0	0	0	421	472	70.6	10.4
1184	0	0		68	0	1	1	21.8	0	0	0	0	0	600	1089	20.5	13.2
1185	0	0		65	0	1	0	28.3	0	0	0	0	0	377	1101	17.2	8
1186	0	0		66	0	0	0	22.3	0	0	0	0	0	403	508	15.1	14
1187	0	0		59	1	0	1	25	0	0	1	0	0	384	300	88.8	12.4
1188	0	0		60	1	1	0	23.6	0	0	1	0	0	258	185	115.7	10.2
1189	0	0		72	1	1	0	26.1	0	0	0	0	1	193	87	10.2	8.6
1190	0	0		70	1	1	0	31.6	0	0	0	0	0	473	753	7	15.7
1191	0	0		60	0	1	0	24.3	0	1	1	0	0	301	240	38.4	13.6
1192	0	0		60	0	0	1	27.5	0	0	0	0	0	233	110	24.9	10.4
1193	0	0		58	1	0	0	27.6	0	0	0	0	0	229	58	20	9
1194	0	1	DidNotQuit	52	1	0	1	26
1195	0	0		62	0	1	0	29.3	0	0	0	0	0	742	515	28.7	13.8
1196	0	0		64	1	1	1	34	0	0	0	0	0	490	942	29.5	11
1197	0	0		69	1	1	0	29.4
1198	0	0		51	1	1	1	30.1	0	0	1	0	0	265	227	26	12.2
1199	0	0		68	1	1	1	23.3
1200	1	1	QuitAt5	78	1	1	0	22.2	1	0	1	1	1	266	285	23.1	7.3
1201	0	0		71	1	1	1	24.5	0	0	0	0	0	938	321	12.3	13.1
1202	0	0		73	1	1	0	16	0	0	0	0	0	939	321	12.3	12.2
1203	1	0		79	1	1	0	30.1	0	0	1	0	0	200	407	12.2	11
1204	0	0		62	1	0	1	25.4	1	0	1	0	0	457	421	33.7	12.2
1205	0	0		71	1	0	0	27.8	0	0	1	0	0	651	512	34.6	15.3
1206	0			56			0	25	0	0	1	0	0	555	525	27.3	15.2
1207	0	0		74	0	1	1	25.1	1	1	1	0	1	672	315	26	10.1
1208	0	0		78	0	1	0	22.5	1	1	1	0	1	814	308	26	9.9
1209	0	0		56	1	1	0	33.9	0	0	0	0	0	311	500	26.6	14.5
1210	0	0		80	1	1	0	19.5	0	0	1	0	0	557	714	21.7	16.3
1211	0	0		68	0	1	0	22.8	0	0	0	0	0	382	121	0	8.8
1212	0	0		56	1	0	1	20.6	0	0	0	0	0	424	291	45.4	10.9
1213	0	0		54	1	0	0	26.7	0	0	0	0	0	660	689	41.7	12.8
1214	0	0		67	1	1	0	25.3	0	0	0	0	0	282	138	21.1	10.7
1215	0	0		59	0	0	0	24.1	0	0	0	0	0	356	373	17.2	11.1
1216	0	0		55	1	0	0	17.7	0	0	1	0	0	294	85	37.9	7.6
1217	1	0		75	0	1	0	25.9
1218	0	1	QuitLater	54	1	0	1	26.6	0	0	0	0	0	694	326	18.4	9.8
1219	1	0		77	0	0	0	21.5	0	0	0	0	0	363	205	105.4	11.5
1220	0	0		67	1	0	0	23.1	0	0	1	0	0	405	374	17.5	11.6
1221	0			70	0	1	0	23.8	0	0	0	0	0	394	84	15.4	8.1
1222	0	0		65	1	1	1	23.4
1223	0	0		70	1	0	0	29.9	0	0	0	0	0	193	71	16.8	9.9
1224	0	0		76	1	0	1	24.2	1	0	0	0	0	197	218	22.8	8.9
1225	0	0		78	1	1	1	25.6	0	0	0	0	0	478	480	8.2	9.2
1226	0	0		74	1	1	0	21.1	0	0	0	0	0	573	561	10.9	11.8
1227	0	0		64	0	1	1	29.8	0	0	0	0	0	221	14	7	8.4
1228	0	0		75	1	1	0	30.9	0	0	0	0	0	478	480	8.2	10
1229	0	0		64	1	1	0	33.3	0	0	0	0	0	225	20	7	10.5
1230	0			73			0	25.6
1231	0	0		53	1	0	1	28.9
1232	0	0		68	1	1	1	30.1	0	0	0	0	0	168	272	17.1	11.4
1233	0	0		66		1	0	27.6	1	1	1	0	1	174	220	17.1	10.6
1234	0	0		54	0	0	1	29.8	0	0	0	0	0	339	367	8.2	8.1
1235	0	0		65	1	1	0	26.2	1	0	0	0	0	327	243	30.2	12.5
1236	0	0		66	1		0	31.2	0	0	0	0	0	1245	417	7	14.5
1237	0	0		71	1	1	0	23.4	0	0	1	0	0	537	365	27.1	15.7
1238	1	0		70	0	1	0	21.8	0	0	1	0	0	267	689	0	11.2
1239	0	0		64	0	1	0	21.7	0	0	0	0	0	285	594	0	13.4
1240	0	0		69	1	1	0	21.8	0	0	1	0	0	372	310	63.5	11.1
1241	0	0		68	1	1	0	19.7	0	0	0	0	0	463	612	20.4	9.8
1242	0	0		59	0	1	0	27.3	0	0	0	0	0	326	299	65	11.3
1243	0	0		68	1	1	0	26.2	0	0	0	0	0	432	338	79.5	14.6
1244	0	0		55	1	0	0	22.3	0	0	1	0	0	418	362	25.6	13.5
1245	0	0		78	0	1	0	23.7	0	0	1	0	0	393	303	24.9	10.2
1246	0	0		82	1	1	1	22.1	0	0	0	0	0	558	124	24.9	9.5
1247	0	1	Tried	67	1	1	1	22.3	1	1	1	0	1	437	432	19.6	11.2
1248	0	0		64	0	1	0	22.3	1	1	1	0	1	449	719	19.6	13.9
1249	1	0		73	1	1	0	21.5
1250	1	0		66	0	1	1	19	0	0	0	0	0	534	345	17.5	13.9
1251	1			68			0	23.4	0	0	0	0	0	350	632	1.5	8.9
1252	0	0		66	1	1	1	22.3	0	0	1	0	0	374	486	23.1	12
1253	0	0		61	1	1	0	25.3	0	0	0	0	0	367	486	23.1	11.3
1254	0	0		77	1	1	0	25.8	1	0	1	1	1	324	402	8.8	10.6
1255	0	0		74	1	1	1	23.9	0	0	0	0	0	497	249	72.3	9.2
1256	0	0		62	1	1	0	23.5	0	0	0	0	0	495	240	69.9	9.5
1257	0			59			0	26.5	0	0	0	0	0	98	277	4.6	11.1
1258	0	0		65	1	0	0	23.5	0	0	0	0	0	490	369	19.6	11.5
1259	0	0		68	1	0	1	20	0	0	0	0	0	498	371	23.2	9.7
1260	0	0		72	0	1	0	33.2	0	0	0	0	0	511	259	34.7	10.5
1261	0	0		71	1	0	0	23.6	1	0	0	0	0	370	562	13.3	13.8
1262	0	0		58	0	1	0	22.3	0	0	0	0	0	360	190	6.1	13.1
1263	0	0		62	1	1	0	19.6
1264	0	0		72	1	1	1	27.5	0	0	0	0	0	559	257	34.7	8.1
1265	0	0		70	1	1	1	25.5	1	0	1	1	1	73	1189	18.5	8.8
1266	0	0		64	1	0	0	25.4	1	0	1	1	1	368	1057	13.3	15.2
1267	0	0		57	1	0	0	24.4	0	0	0	0	0	230	525	37	13
1268	0	0		55	1	1	0	21.5	1	0	1	0	1	181	243	10.6	8.1
1269	0	0		50	1	0	1	23.7	0	0	0	0	0	390	43	14.7	10
1270	0	0		65	1	0	1	27.2	0	0	0	0	0	662	455	28.7	11.8
1271	0	0		57	1	0	0	23.4	0	0	0	0	0	638	175	28.7	12.9
1272	0	0		85	1	0	1	21	1	0	1	1	1	338	250	58.3	7.9
1273	0	0		61	1	0	0	22	1	0	1	1	1	162	232	58.3	11
1274	0	0		52	1	0	1	23.5	0	0	1	0	0	247	218	23.7	11.4
1275	0	0		52	1	0	0	22	0	0	0	0	0	537	607	49.1	13.6
1276	0	0		56	1	0	1	24.2	0	0	0	0	0	333	318	10.2	9.4
1277	0	0		55	1	0	0	26	0	0	0	0	0	323	225	24.9	10.3
1278	0	0		70	0	1	0	26.6	0	0	1	0	0	186	196	33.4	11.9
1279	0	0		56			0	32.8	0	0	0	0	0	557	236	0	9.7
1280	0	0		57	1	0	1	25.9	0	0	0	0	0	405	364	14.7	9.2
1281	0	0		55	1	0	0	27.5	0	0	0	0	0	405	358	14.7	9.7
1282	0	0		62	0	0	0	22.2	0	0	0	0	0	266	117	22	7.7
1283	0	0		58	1	0	1	27.4	0	0	0	0	0	294	517	9.9	9.6
1284	0	0		67	1	1	0	28.5	0	0	0	0	0	375	386	14.4	13.2
1285	0	0		73	1	1	0	24.6
1286	0	0		64	0	1	0	21.9	1	0	1	0	0	514	156	65.5	15.2
1287	0	0		67	0	0	1	23.5	0	0	0	0	0	362	321	22	12.7
1288	0	0		65	1	0	0	36.6	0	0	0	0	0	396	305	16.8	8.6
1289	0	0		60	1	1	1	23.4	0	0	0	0	0	401	171	79.4	12.4
1290	0	0		63	1	0	0	21.7	0	0	0	0	0	335	370	71	15.3
1291	0	0		71	1	0	1	24	0	0	0	0	0	240	333	55.9	14
1292	0	0		71	0	1	0	29.1	1	0	1	0	0	396	235	17.6	14.3
1293	0	1	QuitLater	75	0	1	1	28.7	0	0	0	0	0	322	90	16.8	7.5
1294	0	0		60	1	0	0	22	1	0	1	1	1	595	363	69.9	13.4
1295	0	0		67	0	1	0	24.7	0	0	0	0	0	321	44	29.7	10.3
1296	0	0		60	1	0	1	32	0	0	0	0	0	331	409	57.8	12.8
1297	0	0		58	1	0	1	26.1	1	1	1	0	1	524	153	21.1	11.1
1298	0	0		51	0	0	0	22.8	1	1	0	1	1	365	334	21.1	12.5
1299	0	0		54	1	0	0	25.1	0	0	0	0	0	487	406	21.1	13.5
1300	0	0		65	1	1	0	31.2	0	0	1	0	0	418	320	36.1	12.4
1301	0	1	QuitAt5	61	1	0	0	22.7	0	0	0	0	0	402	27	29.7	6.9
1302	0	0		63	1	1	0	29.6	1	0	1	1	1	453	303	40.6	15.3
1303	0	0		67	0	1	1	23.6	1	0	1	0	0	605	604	7.4	8.5
1304	1	0		65	1	1	0	25.7	1	0	1	0	0	447	310	2.1	15.9
1305	0	0		64	0	1	0	41.1	0	0	0	0	0	688	509	15.4	13
1306	0			72	0	1	1	30.5	0	0	0	0	0	463	643	15.4	11.4
1307	0	0		65	0	0	0	20.5	1	1	1	0	1	305	347	20	10.8
1308	1	0		77	1	1	1	24.9	1	0	1	0	0	774	438	25.6	13.9
1309	0	0		65	1	1	0	20.3	1	0	1	0	0	743	511	26.3	13.6
1310	0	0		66	1	0	1	27.6	1	1	1	0	0	618	380	43.4	10.8
1311	0	0		65	1	0	0	30	1	1	1	0	1	695	173	17.6	11.2
1312	0	0		60	0	1	0	32.6
1313	0	0		76	1	0	1	26	0	0	0	0	0	500	373	13.3	13.9
1314	0	0		64	1	0	1	27.5	0	0	0	0	0	452	96	2.1	9
1315	0	0		65	1	0	0	25.8	0	0	0	0	0	570	91	13	13.8
1316	0	0		56	1	0	1	24.4	0	0	0	0	0	556	731	37.4	11.6
1317	0	0		67	1	1	0	25	0	1	1	0	0	473	418	47.1	13.4
1318	0	0		74	1	0	0	22	0	0	0	0	0	469	521	35.4	11.9
1319	0	0		80	1	0	1	22.8	0	0	0	0	0	465	324	35.4	13.8
1320	0	0		62	1	1	0	23.6	0	0	0	0	0	602	378	78.1	14.8
1321	0	0		68	0	1	0	29.9	1	0	0	0	0	523	493	29.4	13.1
1322	0	0		64	0	0	0	27.3	0	0	0	0	0	391	234	18.7	10.3
1323	0	0		69	1	1	1	34.2	0	0	0	0	0	466	177	4.9	9.3
1324	0	1	DidNotQuit	64	1	1	0	27.3	0	0	0	0	0	353	168	24.5	10.7
1325	0	0		70	0	1	0	32.9	0	0	0	0	0	387	243	24.6	12.1
1326	0	0		74	1	1	1	21.2	0	0	0	0	0	500	281	13.7	9.3
1327	0	0		73	1	1	0	30.8	0	0	0	0	0	538	316	29.7	13.4
1328	0	0		76	1	1	0	30.1	0	0	0	0	0	349	685	16	11.1
1329	0	0		65	1	1	0	23	0	0	0	0	0	593	360	63.2	12.4
1330	0	0		65	0	1	0	30.1	0	0	0	0	0	657	254	25.9	12.6
1331	0	0		71	1	1	0	25.7	0	0	0	0	0	414	207	10.9	11.5
1332	0	0		70	1	1	1	23.9	0	0	1	0	0	585	447	34.6	10.4
1333	0	0		54	1	0	1	22.9	0	0	0	0	0	314	283	6.1	9.6
1334	0	0		50	1	0	0	22.6	0	0	0	0	0	322	213	6.1	7.8
1335	0	0		54	1	0	0	27.5	0	0	0	0	0	448	725	28.7	13.7
1336	0	0		50	1	0	0	22	0	0	0	0	0	561	106	56.8	12.5
1337	1	1	DidNotQuit	71	1	0	0	25.7	0	0	0	0	0	458	600	0	10.9
1338	0	0		52	1	0	0	39.9	1	0	1	0	1	214	167	17.2	8.6
1339	0	0		66	1	1	0	24.5	0	0	0	0	0	437	180	15.4	9.1
1340	0	0		65	1	0	0	27.9	0	0	1	0	0	512	498	19.3	14.5
1341	0	1	DidNotQuit	62	1	1	1	24.5	0	0	0	0	0	356	155	13.3	9.6
1342	0	0		58	0	1	0	33.6	0	0	0	0	0	264	397	15.4	9.1
1343	0	0		61	0	1	0	23.9
1344	0	0		56	0		0	26.5	1	1	0	0	0	295	614	26	12.6
1345	0	0		53	1	0	1	25.1	0	0	0	0	0	374	64	11.2	9.2
1346	0	0		56	1	0	0	32.3	1	1	1	0	0	467	522	11.2	12.1
1347	0	0		55	1		0	26.2	0	0	1	0	0	405	195	69.9	9.1
1348	0	0		59	0	0	1	32.4	0	0	0	0	0	226	44	6.4	9.4
1349	0	0		62	1	0	0	29.7	0	0	0	0	0	533	160	20	9.6
1350	0	0		68	1	0	1	25.4	0	0	0	0	0	536	139	20	9.4
1351	0	0		55	1	0	1	27.7	0	0	0	0	0	708	16	12.3	7.3
1352	0	0		60	1	0	0	28.4	0	0	0	0	0	650	135	14.7	11.6
1353	0	0		69	1	1	0	26.8	0	0	0	0	0	344	269	16.2	15.2
1354	0	0		66	1	1	1	27.5	0	0	1	0	0	570	109	17.2	6
1355	0	0		74	1	1	0	24	0	0	0	0	0	309	104	8.8	7.1
1356	0	0		65	1	0	1	27.5	0	1	1	0	0	238	172	23.7	8.5
1357	0	0		63	1	0	0	25.2	1	1	1	0	1	304	223	27.3	12.1
1358	0	1	DidNotQuit	55	1	0	0	27.2	0	0	1	0	0	705	353	11.3	9.9
1359	0	0		64	1	0	1	24.6	0	0	0	0	0	397	79	9.9	7.2
1360	0	0		64	1	0	0	26.6	0	0	0	0	0	447	271	47.7	14.4
1361	0	0		61	1	0	0	30.1	0	0	0	0	0	417	495	18.7	12.4
1362	0	0		67	1	0	1	24.8	0	0	0	0	0	485	1375	19.6	11.9
1363	0	0		64	1	1	1	25.1	0	0	0	0	0	421	254	63.7	12.4
1364	0	0		58	1	1	0	25.3	0	0	0	0	0	409	92	124.6	11.1
1365	0	0		74	0	1	0	29.4	0	0	1	0	0	375	359	24.9	11.4
1366	0	0		55	1	0	0	27.1	1	1	1	1	1	491	346	10.6	9.9
1367	0	0		57	1	0	1	22.9	0	0	0	0	0	251	62	31.6	8.9
1368	0	0		67	1	1	1	24.3	0	0	0	0	0	268	192	21.1	9.7
1369	0	0		63	1	0	1	25.1
1370	0	0		60	1	0	0	31.6	0	1	1	0	1	481	231	8.8	12
1371	0	0		52	0	0	0		0	0	0	0	0	444	233	36.2	9.5
1372	0	0		62	0	0	1	35.9	0	0	0	0	0	188	839	6.1	9.7
1373	0	0		58	0	0	0	27.3	0	0	0	0	0	305	404	3.6	9.8
1374	0	0		64	1	0	1	29.4	1	0	1	0	0	383	123	0	11.7
1375	0	0		64	0	0	0	25.9	0	0	0	0	0	311	258	7	9.9
1376	0	0		55	1	0	0	26.7	1	1	1	0	1	461	252	74.4	14
1377	0	0		68	0	0	0	22.9
1378	0	0		73	1	0	1	25	0	0	0	0	0	450	569	34.7	13.8
1379	0	0		64	0	1	0	20.7	1	0	1	0	1	365	363	16.1	13.7
1380	0	0		60	1	1	1	28.1	0	0	0	0	0	356	400	16.1	14.6
1381	0	0		59	1	0	1	23.9	0	0	0	0	0	426	350	47.7	14.3
1382	0	0		67	1	1	1	27.1	1	0	1	0	0	981	310	14.7	9.2
1383	0	0		64	1	0	0	28.9	0	0	0	0	0	588	325	8.5	11.6
1384	0	0		84	1	1	0	24.9	0	0	0	0	0	342	177	69.1	9.2
1385	0	0		69	1	0	0	27	0	0	1	0	0	436	314	11.2	10
1386	0	1	QuitAt5	67	1	1	0	21	0	0	0	0	0	203	49	17.6	4.4
1387	0	0		66	1	0	1	27.3	0	0	0	0	0	503	237	16.1	10.7
1388	0	0		68	0	1	1	23.9	0	1	1	0	0	492	138	63.2	7.6
1389	0	0		67	1	1	0	27.9	0	1	1	0	0	333	494	63.2	16.3
1390	0	0		78	1	1	0	17.3	1	1	1	0	0	635	684	24.9	13.1
1391	0	0		58	1	1	0	28	0	0	0	0	0	311	46	20	7.4
1392	0	0		67	0	0	0	23	0	0	0	0	0	266	139	19.9	5.4
1393	0	0		60	0	0	1	27.2	0	0	0	0	0	258	391	16.8	11.1
1394	0	0		74	0	1	1	27.4	1	0	1	1	1	402	645	99.3	13.2
1395	0	0		72		1	1	23.7	0	0	0	0	0	261	220	67.8	13.8
1396	0	0		71		1	0	22.2	0	0	0	0	0	269	176	67.8	15.4
1397	0	0		65	1	1	0	25.6	0	0	0	0	0	371	243	7	12.3
1398	0	0		71	1	0	0	17.5	0	0	0	0	0	737	89	6.7	11.4
1399	0	0		65	1	1	0	24.7	1	0	0	0	0	493	741	23.5	14.6
1400	0	0		73	0	1	1	26.1	0	0	0	0	0	667	223	7.3	11.1
1401	0	0		62	0	1	0	26.9
1402	0	1	DidNotQuit	63	1	0	1	24.9	0	0	0	0	0	725	115	10.6	7.2
1403	0	1	Tried	62	1	1	1	23.5	0	0	0	0	0	564	243	36.1	8.9
1404	0	0		53	1	0	0	30.3	0	0	0	0	0	403	267	9.9	11.4
1405	0	0		60	1	1	1	27.7	0	0	0	0	0	380	282	9.9	7.7
1406	0	0		54	1	0	0	23	0	0	0	0	0	305	55	8.8	11.8
1407	0	0		57	1	0	1	29.1	0	0	0	0	0	605	245	8.8	10.5
1408	0	0		61	1	0	1	27.1	0	0	1	0	0	395	257	20.6	11.3
1409	0	0		62	1	1	0	25.5	0	0	0	0	0	301	174	24.9	9.5
1410	0	0		69	0	1	0	32	0	0	0	0	0	174	212	7	8.1
1411	1	0		62	0	1	0	35.2	0	0	0	0	0	177	207	37.4	6.1
1412	0	0		63	0	0	1	27	0	0	1	0	0	336	643	21.7	13.2
1413	0	0		61	0	0	0	26.2	0	0	1	0	0	337	643	21.7	12.8
1414	0			60		0	1	35.8
1415	1	0		78	0	1	0	25.9	1	0	0	0	0	366	202	11.2	11.8
1416	0	0		67	1	1	1	28.7	0	0	0	0	0	332	413	0	9.5
1417	0	0		65	0	0	0	22.7	0	0	0	0	0	306	414	4.2	7.6
1418	0	0		53	1	0	1	25.6	0	0	0	0	0	450	159	20.5	13.3
1419	0	0		53	1	0	0	22.3	0	0	0	0	0	341	343	11.2	10.8
1420	0	0		56	0	0	1	24.7	0	0	0	0	0	427	280	46.8	8.7
1421	0	0		61	0	1	0	30.8	0	0	0	0	0	417	284	70.1	11
1422	0	0		67	0	1	1	30.2	0	0	1	0	0	655	434	21.4	11.3
1423	0	0		63	1	1	0	31.6	0	0	0	0	0	385	459	9.1	12.6
1424	0	0		63	1	0	1	22.8	0	0	0	0	0	247	189	21.1	12.6
1425	0	0		60	1	0	0	28.6	0	0	0	0	0	247	33	21.1	10.8
1426	0	0		71	1	0	0	27.7	0	0	0	0	0	315	91	10.9	6.8
1427	0	0		68	1	1	1	25	1	0	1	0	0	310	444	35.8	12
1428	0			68			0	23	1	0	0	0	0	307	514	10.9	14.8
1429	0	0		67	1	1	0	25.9	0	0	0	0	0	338	132	3.6	11.1
1430	0	0		70	1	1	1	25.6	1	0	0	0	0	590	296	18.3	13.1
1431	1	0		67	1	1	0	29.7	1	0	0	0	0	594	296	24.5	10.1
1432	1	0		70	0	1	1	26	0	0	0	0	0	961	906	91.7	15.5
1433	0	0		73	1	1	0	25.1
1434	0	0		56	1	0	1	23.5
1435	0	0		57	1	0	0	24.6	0	0	1	0	0	564	224	34.8	10.5
1436	0	0		51	1	0	1	27.7	0	0	0	0	0	715	175	72.5	9.9
1437	0	0		63	1	0	1	28.4	0	0	0	0	0	319	131	9.1	6.7
1438	0	0		62	1	0	0	21.6	0	0	0	0	0	341	352	27.1	11.1
1439	0	1	QuitLater	56		0	0	24.7	0	0	0	0	0	134	24	4.6	7.8
1440	0	0		65	1	1	1	25	0	0	0	0	0	404	188	27	9.7
1441	0	0		65	1	1	1	26.6	0	0	0	0	0	653	215	39.8	12.6
1442	0	0		61	1	1	0	28.7	0	0	0	0	0	686	286	31	12.3
1443	0	0		59	1	0	0	23.3	1	0	1	0	1	571	409	19.6	13.1
1444	0	0		54	1	0	0	20.7	1	0	0	0	0	389	111	182.2	13.1
1445	0	0		66	1	1	1	23.4	1	0	1	1	1	691	64	69.5	14.1
1446	0	0		52	1	1	0	24.8	1	0	1	1	1	741	270	69.5	14.2
1447	0	0		69	1	1	1	27.4	0	0	0	0	0	675	1223	40.4	10.6
1448	0	0		69	1	1	1	32.5	0	0	1	0	0	376	302	22	12.6
1449	0	0		55	1	1	0	22.3
1450	0	0		60	1	0	0	27.7
1451	0	1	DidNotQuit	60	1	0	1	22.7	0	0	0	0	0	498	292	18.1	13
1452	0	0		57	1		0	28.6	1	0	1	1	1	380	203	25.9	11.4
1453	0	0		66	1	1	0	25.1	1	0	1	1	1	641	1178	72.3	14.1
1454	0	0		83	1	1	0	29.7	0	1	0	0	0	373	396	23.5	9.7
1455	0			62			0	24.1	0	0	1	0	0	510	1156	18.1	11.8
1456	0	0		65	0	1	0	25.4	1	0	0	0	0	439	106	20.6	11
1457	0	0		50	0	0	1	26.1	0	0	0	0	0	535	120	22.1	7.6
1458	0			76	1	1	0	31.2	0	0	0	0	0	408	259	24.9	10.4
1459	0	0		60	1	0	0	23.7	0	0	0	0	0	388	360	4.5	13.4
1460	0	0		66	0	1	1	26.6	0	0	0	0	0	209	109	15.4	7.1
1461	0	1	DidNotQuit	62	1	1	0	20.7	0	0	0	0	0	470	221	59.3	10.4
1462	0	0		58	0	0	1	26.5	0	0	0	0	0	290	596	48	11
1463	0	0		54	1	0	0	26.3	0	0	0	0	0	482	285	39.6	12
1464	0	0		60	1	0	0	43.5	1	1	1	0	1	283	159	70.3	12.6
1465	0	0		53	1	0	0	24.7	1	1	1	0	1	209	247	8.1	10.3
1466	0	0		51	1	0	0	30.1	0	0	0	0	0	518	465	55.4	14.1
1467	0	0		53	1	0	0	23.4	0	0	0	0	0	176	55	13.4	12.6
1468	0	0		52	1	0	0	25.5	0	0	0	0	0	315	272	8.8	9.6
1469	0	1	QuitLater	56	1	0	0	22.5	1	1	0	0	0	332	82	6.4	10.2
1470	0	0		66	1	0	1	29.2	0	0	0	0	0	494	266	6.1	10.2
1471	0	0		60	1	1	1	26.3
1472	0	0		58	1	1	0	33.2	0	0	0	0	0	389	444	34.6	11.5
1473	0	1	QuitLater	56	1	1	1	29.4
1474	0	0		72	1	1	0	20.3	0	0	1	1	0	290	218	1.5	7.7
1475	0	0		70	1	1	0	28.6	1	1	1	0	1	681	513	21.1	11.3
1476	0	0		59	0	1	0	30	0	0	0	0	0	602	266	2.1	9.1
1477	0	0		59	1	0	1	28.7	1	0	1	1	1	248	167	34.4	10.8
1478	0	0		60	0	1	0	34.7
1479	0	0		51	1	0	1	24.2	0	0	0	0	0	636	409	33.3	12.2
1480	0	0		64	1	0	1	28.8	0	0	0	0	0	288	294	16.1	11.1
1481	0	0		63	0	1	0	24.7	1	1	1	0	1	105	25	2.5	9
1482	0	0		74	0	1	1	26	0	0	0	0	0	390	125	8.8	9
1483	0	0		69	0	1	0	26.1	0	0	0	0	0	447	684	8.8	12.2
1484	0	0		66	1	0	0	22.2	0	1	1	0	0	494	36	21.4	8.6
1485	0	0		51	1	0	0	23.8	0	0	0	0	0	342	608	32.3	13.8
1486	0	1	QuitAt5	55	1	0	1		0	0	1	0	0	428	29	2.1	6.9
1487	1	0		78		1	0	19.5	0	0	0	0	0	147	126	23.7	9.6
1488	0	0		60	0	0	0	25.4	1	1	1	1	1	422	322	38.4	13.4
1489	0	0		64	1	0	1	32.5	1	0	0	0	0	485	514	38.4	14.4
1490	0	0		64	1	0	1	30	0	0	0	0	0	319	234	18.5	9.2
1491	0	0		61	1	1	0	24.5	0	0	0	0	0	341	257	16.1	10
1492	0	0		62	1	0	0	23.5	0	0	0	0	0	494	270	6.1	10
1493	0	0		51	1	0	1	28.7	1	1	1	0	0	1315	795	191.7	12.6
1494	0	0		60	1	0	1	23.7	0	0	0	0	0	446	120	23.5	10.8
1495	0	0		62	1	1	0	28.1	0	0	0	0	0	441	199	16.1	11.9
1496	0	0		59	1	0	1	23.9	1	0	1	0	0	349	579	28.1	12.6
1497	0	0		54	0		0	27	0	0	0	0	0	558	419	29.5	12.7
1498	1	0		66	0	0	0	24.9	0	0	0	0	0	525	393	4.6	12.5
1499	0	0		64	0	1	0	30.9	0	0	1	0	0	264	47	0	7.8
1500	0	0		61	1	0	1	26.8
1501	0	0		54	1	0	1	23.2	0	0	0	0	0	284	201	32.4	8.9
1502	0	0		52	1	0	1	25.2	0	0	0	0	0	1206	78	10.6	10.8
1503	0	0		63	0	1	0	24.6	1	1	1	1	1	647	236	4	8.4
1504	0	0		61	1	1	0	33.5	0	0	0	0	0	315	190	0	10.5
1505	0	1	DidNotQuit	68	1	1	0	20.2	0	1	0	0	0	191	90	10.6	6.9
1506	0	0		62	1	0	1	20	0	0	0	0	0	513	401	26.6	14.8
1507	0	0		61	0	1	0	26	0	0	0	0	0	554	286	31.9	12.6
1508	0	0		71	1	1	0	29.3	0	0	1	0	0	584	997	94.1	12.9
1509	0	0		51	0	0	0	23.3	0	0	0	0	0	501	435	35.3	13.2
1510	0	0		51	0	1	0	32	0	0	0	0	0	368	157	16.8	10.7
1511	0	1	Tried	71	1	1	1	24.2	1	0	0	0	0	399	220	25.6	10.1
1512	0	0		64	1	1	0	27.6	0	0	0	0	0	587	385	45.8	11.4
1513	0	0		64		1	0	26.1	0	0	0	0	0	463	152	19	10.3
1514	0	1	DidNotQuit	61	1	0	1	25.8
1515	0	0		62	1	0	1	25.8	0	0	0	0	0	199	207	16	8.6
1516	0	0		56	1	0	0	25.5	0	0	0	0	0	416	553	23.5	14
1517	0	0		70	1	0	1	29.4	0	0	0	0	0	277	235	30.8	12.5
1518	0	0		68	1	0	0	26.6	0	0	0	0	0	397	492	55.9	14.9
1519	0	0		59	1	0	0	19.9	1	0	1	1	1	477	358	76	13.7
1520	0	0		54	1		1	33.4	0	0	0	0	0	652	378	113.8	11.1
1521	0	0		57	1	0	1	22.9	0	0	0	0	0	521	321	78.3	15.1
1522	0	0		68	1	0	1	23.3	0	0	0	0	0	218	37	14.7	7.6
1523	0	0		60	1	0	0	28.9	0	0	0	0	0	427	266	10.9	13.3
1524	0	1	DidNotQuit	52	0	0	1	25.1	0	0	0	0	0	345	26	17.6	5.9
1525	0	0		58	1	0	0	29.4	0	0	0	0	0	422	570	78.3	14.9
1526	0	0		58	1	0	1	28.9	0	0	0	0	0	348	215	28.4	11.6
1527	0	0		78	1	0	1	28.7	0	0	0	0	0	475	346	38.4	10.9
1528	0	0		79	1	1	0	21.9	0	0	0	0	0	702	230	18.5	13.4
1529	0	0		59	1	0	1	26.7	0	0	0	0	0	568	1018	62.6	10.9
1530	0	0		68	1	0	0	26.2	0	0	0	0	0	263	166	11.3	6.6
1531	0	0		69	1	0	1	27.8	0	0	0	0	0	214	275	9.8	6.9
1532	0	0		66		0	0	23.5	0	0	0	0	0	636	535	40.6	13.9
1533	0	0		69	1	1	0	28.5	1	0	0	0	0	466	379	63.8	11.3
1534	0	0		50	1	0	0	21.3
1535	0	0		62	1	0	1	23.3
1536	0			54			0
1537	0	0		67	1	0	0	25.9	0	0	0	0	0	441	473	6.4	11.9
1538	0	0		56	0	0	1	25.2	0	0	1	0	0	217	318	14.4	7.6
1539	0	0		55	1	0	0	22.4	1	0	0	0	0	514	173	17.2	10
1540	0	0		52	1	1	1	23.5	0	0	0	0	0	561	22	2.5	11.5
1541	0	0		73	1	1	1	27.3	0	0	0	0	0	352	532	10.9	9.8
1542	0			58	1	0	1	27.7	0	0	0	0	0	476	411	25.6	10.5
1543	0	0		56	1	0	1	22.6	0	0	0	0	0	540	318	31	9.6
1544	0	0		66	1	0	1	25.8	0	0	0	0	0	407	349	12.3	9.9
1545	0	0		62	1	0	0	25	0	0	0	0	0	494	281	12.3	10.2
1546	0	0		64	1	1	0	22	0	0	0	0	0	495	307	6.7	12.2
1547	0	1	DidNotQuit	55	0	0	0	24.3	1	0	1	0	1	430	141	19.9	10.9
1548	0	0		57	1	0	1	29.4
1549	0	0		57	0	0	0	26.1	0	0	0	0	0	384	58	13.3	8
1550	0			53			1	27.1	0	0	0	0	0	89	42	4	9.8
1551	1	0		83	1	1	0	24.9
1552	0	0		60	1	0	0	24.6	0	0	0	0	0	586	589	19.3	14.7
1553	0	0		64	1	1	1	25.6	0	1	0	0	0	586	960	19.3	15.4
1554	0			58			0	28.1
1555	0	0		56	1		0	34.8	0	0	0	0	0	704	524	9.9	14.4
1556	0	0		62	0	0	1	26.4	1	0	1	1	1	333	277	34.5	12.5
1557	0	0		61	1	0	0	19.8	1	0	1	1	1	508	248	24.9	15.4
1558	0	0		61	0	1	1	26.5	0	0	1	0	0	371	429	24.9	13.3
1559	0	1	QuitLater	68		0	0		0	0	0	0	0	352	43	13.3	9.4
1560	0	0		61	1	0	1	24.6	1	0	1	1	1	450	465	19.7	10.8
1561	0			53			1	26.5
1562	1	0		82	0	0	0	30.4	0	0	0	0	0	433	168	0	10.4
1563	0			55			0	25.6	0	0	1	0	0	575	145	21.1	13.7
1564	0	0		59	1	0	0	23	0	0	0	0	0	417	183	65.9	13.3
1565	0	0		65	1	1	1	28.7	1	1	1	0	1	363	143	22	7.5
1566	0	0		61	1	1	0	26.1	1	1	1	0	1	361	269	22	11.7
1567	0	1	DidNotQuit	52	1	0	1	21.2	0	0	0	0	0	401	300	6.7	11.2
1568	0	0		51	0	0	0	27.9	0	0	0	0	0	322	327	33.4	12.7
1569	0	0		60	1	0	1	29	0	0	0	0	0	331	53	21.4	8.6
1570	0	0		65	1	1	0	30.4	0	0	0	0	0	444	177	10.9	10.3
1571	0	0		57	1	0	1	25.5	0	0	0	0	0	240	324	105.1	11.1
1572	0	0		57	0	0	0	24.9	0	0	1	0	0	415	443	32.1	13.4
1573	0	0		57	1	0	1	23.1	0	0	0	0	0	361	313	36.1	9.8
1574	0	0		51	0	0	0	27	0	0	0	0	0	362	338	36.1	13.1
1575	0	1	DidNotQuit	60	1	0	1	22.5
1576	0	0		59	0	0	0	26.3
1577	0	0		53	0		0	27.7	1	0	1	1	1	507	457	4.6	8.5
1578	0	0		70	1	1	0	23.1	0	0	0	0	0	409	499	65.1	11.7
1579	0	0		69		0	1	23.4	0	0	1	0	0	246	72	29.5	10.5
1580	0	0		59	1	0	0	23.4	0	0	0	0	0	408	49	23.7	9.6
1581	0	0		45	1	0	1	25.7	0	0	0	0	0	656	623	64.7	13.2
1582	0	0		51	1	1	1	31	0	0	0	0	0	490	831	19.7	9.9
1583	1	1	QuitLater	55	1	0	1	28.3	0	0	0	0	0	312	169	2.5	10.4
1584	0	0		53	1	0	0	28.4	0	0	0	0	0	278	300	8.8	7.6
1585	0	0		60	1		0	25.6	0	0	0	0	0	561	473	8.5	11.1
1586	0	0		63	1	0	1	28.7	0	0	0	0	0	561	784	8.5	12.5
1587	0	1	QuitLater	51	1	0	0	25.5	0	0	1	1	0	354	87	39.5	9.3
1588	0	0		58	1	0	1	25.7	0	0	0	0	0	406	164	66.4	9.3
1589	0	0		58	1	0	0	32.5	0	0	0	0	0	434	619	40.5	14.7
1590	0	1	QuitAt5	76	1	1	1	23.8	0	0	0	0	0	368	87	1.5	7.7
1591	0	0		70	1	1	1	32.3	0	0	0	0	0	417	218	2.5	11.2
1592	0	0		74	1	1	0	25.5	0	0	0	0	0	422	43	8.8	10.2
1593	0	0		55	0	0	1	29.6	0	0	0	0	0	551	318	18.5	11.6
1594	0	0		70	0	1	0	25.6	0	0	0	0	0	457	381	34.3	7.5
1595	0	0		58	1	0	1	25.6	0	0	0	0	0	187	356	10.6	9.1
1596	0	0		66	0	0	1	24.7	0	1	1	0	0	167	356	63.5	13.9
1597	0	0		76	1	1	0	17.9
1598	0	0		62	1	0	0	25.3	0	0	0	0	0	476	545	23.5	11.5
1599	0	0		70	0	1	1	26.1	0	0	0	0	0	469	603	10.9	12.4
1600	0	0		69	0	1	0	25.8	0	0	0	0	0	471	464	10.9	12.9
1601	0			52		0	1	24.5	0	0	0	0	0	525	365	17.5	10.6
1602	0			60			1	23.2
1603	0			60		0	0	24.2	1	0	0	0	0	323	539	2.5	13.2
1604	0	0		73	1	1	0	23.3
1605	0	1	QuitLater	55	0	1	0	22.3	0	0	1	0	0	539	80	16.8	10.4
1606	0	0		66	1	0	1	28.7	0	0	0	0	0	430	171	23.5	7.3
1607	0			58		0	1	27.8
1608	0	0		53	1	1	1	32.4	0	0	0	0	0	357	469	21.1	11
1609	0	1	QuitAt5	55	0	0	0	21.5	0	0	0	0	0	327	115	14.4	8.6
1610	0	0		54	1	0	1	24.8	0	0	0	0	0	271	691	4.6	12.8
1611	0	0		64	0	1	0	21.8	0	0	0	0	0	370	685	2.1	13.4
1612	0	1	DidNotQuit	60		1	0	23.6	0	0	0	0	0	291	81	10.9	8.7

## Sheet: early
observation	early_cum123_10	ai_s_vite_mg1	rdi_s_vita_ug1	rdi_s_vitc_mg1	rdivita_s_carot_ug1	rdi_s_zinc_mg1	s_areds1	upper_fruits1	rec_v_all1	rec_fish1	inc_s_carot_ug3	inc_s_vita_ug3	inc_s_vitc_mg3	inc_s_vite_mg3	inc_s_zinc_mg3	inc_s_areds3	inc_fruits3	inc_v_all3	inc_fish3	age1	dsmokegp_c1	dsmokegp_p1	hqualif1	dpension1	dmale1	bmi1
1	0	0	1	0	0	0	0	1	1	1	1		1	1	1	1				68	0	0	0	1	0	30.2
2	0	0	0	0	0	0	0	1	0	1	0	0	0	0	0	0		1		72	0	0	1	0	1	22.8
3	0	1	0	1	0	1	0	0	1	0	0	0				0	1		0	63	1	0	0	0	1	23.1
4	0	1	0	1	0	1	0	1	1	0	0	0				0			0	64	1	0	0	0	0	22.3
5	0	0	0	0	0	0	0	1	0	0	0	0	0	0	0	0		0	0	59	0	0	0	0	0	21.2
6	0	0	0	0	0	0	0	1	1	0	0	0	0	0	0	0			1	53	0	0	1	1	0	25
7	0	0	0	0	0	0	0	1	0	1	0	0	0	0	0	0		1		57	0	0	1	0	1	30.4
8	0	1	0	1	1	0	0	1	1	0		0			0	0			0	62	0	0	0	1	0	31.6
9	0	1	1	1	0	0	0	1	1	0	0				0	0			0	59	0	0	1	0	0	28.3
10	0	0	0	0	0	0	0	0	0	0	0	0	0	0	0	0	1	0	1	63	0	1	1	0	1	20.8
11	0	1	0	1	0	0	0	1	0	0	0	0			1	1		1	1	52	0	0	0	0	0	23.2
12	0	0	0	0	0	0	0	1	1	1	0	0	0	0	0	0				70	0	0	0	1	0	24.3
13	0	1	0	1	0	0	0	0	0	1	0	0			0	0	0	0		51	1	0	1	0	0	23.6
14	1	0	0	0	0	0	0	1	1	1	0	0	0	0	0	0				67	0	1	1	1	0	22.3
15	0	0	0	0	0	0	0	0	1	1	0	0	0	0	0	0	1			57	0	0	1	0	0	21.2
16	0	0	0	1	0	0	0	1	1	0	0	0		1	0	0			0	59	0	0	1	0	1	21.8
17	0	0	0	0	0	0	0	0	1	0	0	0	0	0	0	0	0		0	60	0	1	1	1	1	23.5
18	0	0	0	0	0	0	0	1	1	0	0	0	0	0	0	0			0	60	0	0	1	1	0	19.8
19	0	1	0	1	0	0	0	1	0	0	0	0			0	0		1	1	53	0	1	0	0	0	22.3
20	0	0	0	0	0	0	0	0	0	1	0	0	1	0	0	0	0	1		55	0	1	0	0	1	24.1
21	0	0	0	0	0	0	0	1	1	0	0	0	1	0	0	0			0	63	0	1	0	0	1	27.2
22	0	0	0	1	0	0	0	1	1	0	0	0		0	0	0			1	63	0	0	1	0	0	30.8
23	0	0	1	0	0	0	0	0	0	0	0		1	0	1	0	0	1	1	68	0	0	1	0	0	23.2
24	0	0	0	1	0	0	0	0	0	0	0	0		0	0	0	1	0	0	67	0	1	1	0	1	31.9
25	0	1	0	1	0	0	0	1	1	1	0	0			0	0				61	0	1	1	1	1	23.2
26	0	0	0	0	0	0	0	0	0	0	0	0	0	0	0	0	1	1	0	53	0	0	0	0	0	21.6
27	0	0	0	0	0	0	0	0	1	0	0	0	0	0	0	0	0		0	61	0	0	1	0	1	22.5
28	0	0	0	0	0	0	0	0	1	0	0	0	0	0	0	0	0		0	61	0	0	0	0	0	25.4
29	1	1	0	0	0	0	0	1	1	0	0	1	1		0	0			1	59	0	0	1	1	0	23.4
30	0	1	0	0	0	0	0	1	1	0	0	1	1		0	0			1	61	0	1	1	1	1	27.4
31	0	0	0	0	0	0	0	1	1	0	0	0	0	0	0	0			0	69	0	1	0	1	1	31.8
32	0	0	0	1	0	0	0	1	1	0	0	1		1	0	0			1	53	0	0	1	0	0	23.5
33	0	1	0	1	0	0	0	1	1	0	0	0			0	0			0	55	1	0	0	1	0	24.7
34	0	0	0	0	0	0	0	0	0	0	0	0	0	0	0	0	1	1	0	63	0	1	0	0	1	23.6
35	0	0	0	0	0	0	0	1	1	0	0	1	1	0	0	0			1	61	0	0	1	0	1	28.1
36	0	0	0	0	0	0	0	1	1	1	0	0	0	0	0	0				68	0	1	1	1	1	29.8
37	0	0	0	0	0	0	0	1	1	0	0	0	0	0	0	0			1	76	0	0	1	1	0	26.8
38	0	0	0	0	0	0	0	0	1	0	0	0	1	1	0	0	0		0	57	1	0	0	0	1	24.2
39	0	0	0	1	1	0	0	0	1	0		0		0	0	0	1		0	51	0	0	0	0	0	23.7
40	0	0	0	0	0	0	0	0	0	0	0	0	0	0	0	0	0	0	0	49	0	0	1	0	1	22.6
41	0	0	0	0	0	0	0	0	1	0	0	0	1	0	0	0	0		0	59	0	1	1	0	1	18.6
42	0	1	1	1	0	1	1	1	1	0	1								0	62	1	0	0	0	0	21.2
43	0	1	0	0	0	0	0	0	0	0	0	0	0		0	0	0	1	1	52	0	1	1	0	1	27.9
44	0	0	0	0	0	0	0	1	1	1	0	0	0	0	0	0				58	1	0	1	0	1	23.9
45	0	0	0	0	0	0	0	0	1	0	0	0	0	0	0	0	0		0	63	1	0		0	1	22.2
46	0	0	0	0	0	0	0	0	1	0	0	0	0	0	0	0	1		0	71	0	0	1	0	1	25.1
47	1	0	0	0	0	0	0	0	1	0	0	0	0	0	0	0	0		0	60	0	1	0	0	0	30.4
48	0	0	0	0	0	0	0	0	0	0	0	0	0	0	0	0	1	1	0	50	0	1	0	0	1	29.9
49	0	0	0	1	0	0	0	0	1	0	1	0		1	1	1	0		0	57	0	1	0	1	0	28.9
50	1	0	0	0	1	0	0	0	0	0		0	0	0	0	0	1	0	1	68	0	0	1	1	0
51	0	0	0	1	0	0	0	1	0	0	0	0		0	0	0		1	1	57	0	0	0	0	0	21.4
52	0	0	0	0	0	0	0	0	1	0	0	0	0	0	0	0	1		1	68	0	1	1	0	1	27.3
53	0	0	0	0	0	0	0	1	1	0	0	0	1	0	0	0			0	62	0	0	1	0	0	45.8
54	1	0	0	0	0	0	0	0	0	0	0	0	0	0	0	0	1	1	0	62	0	0	1	0	1	26.9
55	0	0	0	0	0	0	0	0	0	0	0	0	0	0	0	0	0	0	0	60	0	1	1	0	1	23.3
56	0	0	0	0	0	0	0	1	1	0	0	0	0	0	0	0			1	69	0	1	1	1	1	24.5
57	0	0	0	0	0	0	0	1	1	1	0	0	0	0	0	0				64	0	0	0	1	0	24.4
58	0	0	0	0	0	0	0	1	0	0	0	0	0	0	0	0		0	0	61	0	1	0	1	0	19.7
59	0	0	0	0	0	0	0	0	1	0	0	0	0	0	0	0	0		0	68	0	0	0	1	0	25.8
60	0	0	0	0	0	0	0	0	1	0	0	0	0	0	0	0	0		1	67	1	0	0	1	1	27
61	0	0	0	0	0	0	0	1	1	0	0	0	0	0	0	0			0	63	0	0	1	0	1	22.4
62	1	0	0	0	0	0	0	1	1	1	0	0	1	1	0	0				62	0	1	1	0	1	27.2
63	0	1	1	1	0	0	0	1	1	0	0				0	0			0	52	1	0	0	0	1	23.2
64	0	0	0	0	0	0	0	1	1	1	0	0	1	1	0	0				76	0	0	0	1	0	25.5
65	0	0	0	0	0	0	0	0	0	0	0	0	0	0	0	0	0	0	0	69	0	1	1	1	1	27.3
66	0	0	0	0	0	0	0	1	1	0	0	1	1	0	0	0			1	66	0	1	1	1	1	20.3
67	0	0	0	0	0	0	0	0	1	0	0	0	0	0	0	0	0		0	60	0	1	1	1	0	26.7
68	0	0	0	0	0	0	0	0	1	0	0	0	0	0	0	0	0		0	62	1	0	1	1	1	23.8
69	0	0	0	0	0	0	0	1	1	0	0	0	0	0	0	0			1	52	0	1	0	1	0	23.6
70	1	0	0	0	0	0	0	1	1	1	1	0	1	1	1	0				78	0	0	0	1	0	24.2
71	0	0	0	0	0	0	0	1	1	0	0	0	0	0	0	0			1	53	0	0	1	0	1	21.3
72	0	0	0	1	0	1	0	0	0	0	0	0		0		0	0	0	1	66	0	0	0	1	0	19.3
73	0	0	0	0	0	0	0	0	0	0	0	0	0	0	0	0	1	0	1	61	0	1	1	1	1	24.5
74	0	0	0	0	0	0	0	1	0	0	0	0	0	0	0	0		0	0	62	0	1	1	0	1	34.7
75	0	0	0	0	0	0	0	0	1	0	0	0	0	0	0	0	0		0	61	0	0	1	0	1	24
76	0	0	0	0	0	0	0	0	0	1	0	0	0	0	0	0	0	1		51	0	1	0	1	0	25.8
77	0	0	0	0	0	0	0	0	0	0	0	0	1	1	0	0	0	1	0	63	0	1	1	0	1	24.4
78	0	0	0	0	0	0	0	0	0	0	0	0	0	0	0	0	0	0	0	65	0	0	0	1	0	29.8
79	0	0	0	0	0	0	0	0	0	1	0	0	0	0	0	0	0	1		59	0	0	1	0	1	23
80	0	1	0	1	0	0	0	0	1	1	0	0			0	0	1			68	0	1	1	1	1	29.1
81	1	1	0	1	0	0	0	0	1	0	0	0			1	1	0		0	66	1	0	0	1	0	25.5
82	0	0	0	0	0	0	0	1	1	0	0	0	0	0	0	0			0	66	0	0	1	1	0	26.8
83	0	0	0	0	0	0	0	0	1	0	0	0	0	0	0	0	0		0	56	0	0	0	0	1	24.3
84	0	0	0	0	0	0	0	1	1	0	0	0	0	0	0	0			0	70	0	0	1	0	1	26.8
85	0	0	0	0	0	0	0	0	1	1	0	0	0	0	0	0	0			68	0	0	0	0	0	26.2
86	1	0	0	0	0	0	0	1	1	1	0	0	0	0	0	0				65	0	1	1	1	1	26.7
87	1	0	0	0	0	0	0	1	1	0	1	1	1	1	1	1			0	65	1	0	0	1	0	22.5
88	1	0	0	0	0	0	0	1	1	0	0	0	1	0	0	0			1	72	0	1	1	1	1	22.2
89	0	0	0	0	0	0	0	1	0	1	0	0	1	0	0	0		0		66	0	0	0	1	0	23.3
90	0	1	0	1	0	1	0	0	0	0	0	0				0	0	0	1	51	0	1	1	1	0	21.5
91	0	1	0	0	0	0	0	1	1	1	0	0	1		0	0				55	0	0	1	0	0	21.9
92	0	0	0	0	0	0	0	1	1	0	0	0	0	0	0	0			0	59	0	1	0	0	1	28.7
93	0	0	0	0	0	0	0	1	1	0	0	0	0	0	0	0			0	59	0	1	0	0	0	23.2
94	0	0	0	1	0	0	0	0	1	0	0	0		0	0	0	0		1	66	0	0	0	1	0	31
95	0	0	0	1	0	0	0	0	0	0	0	0		0	0	0	0	0	0	69	0	0	1	1	1	27.6
96	0	1	1	1	0	0	0	0	0	0	0				0	0	0	1	0	53	0	0	0	0	0	21.3
97	0	0	0	1	0	0	0	1	1	1	0	0		1	0	0				66	0	1	0	0	0	20.6
98	1	0	0	1	0	0	0	0	1	1	0	0		0	0	0	0			70	0	1	1	1	0	34.9
99	0	0	0	0	0	0	0	1	0	0	0	0	0	0	0	0		0	1	62	0	0	1	0	1	30.1
100	0	0	0	0	0	0	0	1	0	0	0	0	0	0	0	0		0	1	55	0	0	0	0	0	30.5
101	0	0	0	0	0	0	0	0	1	0	0	0	0	0	0	0	0		0	59	0	0	1	0	1	26.9
102	0	0	0	0	0	0	0	0	1	1	0	0	0	0	0	0	1			55	0	0	1	0	1	26.5
103	0	0	0	0	0	0	0	0	0	1	0	0	0	0	0	0	0	1		54	0	0	0	0	0	25.9
104	0	0	0	0	0	0	0	0	1	0	0	0	0	0	0	0	0		0	61	0	0	0	0	0	28.1
105	0	0	0	0	0	0	0	0	1	0	0	0	0	0	0	0	1		0	57	0	0	1	0	0	26.4
106	0	0	0	0	0	0	0	1	1	0	0	0	0	0	0	0			0	59	0	0	0	0	1	33.3
107	0	1	0	1	1	0	0	0	0	0		0			0	0	0	0	1	52	0	0	0	0	0	22.7
108	1	0	0	0	0	0	0	1	1	0	0	0	0	0	0	0			1	75	0	0	1	1	0	22.7
109	0	0	0	0	0	0	0	1	1	0	0	0	0	0	0	0			1	56	0	0	0	0	0	25.4
110	0	0	0	1	0	0	0	0	1	0	0	0		1	0	0	0		0	64	0	1	0	0	1	25.1
111	0	0	0	0	0	0	0	1	1	1	0	0	0	0	0	0				54	0	0	0	0	1	34.4
112	0	0	0	0	0	0	0	0	0	0	0	0	0	0	0	0	1	1	1	59	0	1	0	1	0	23.1
113	0	0	0	1	0	0	0	1	0	0	0	0		0	0	0		0	0	53	0	1	1	0	1	28.7
114	0	1	1	1	0	1	1	1	0	0	0							1	0	64	0	0	1	0	1	31.2
115	0	0	0	1	0	0	0	1	1	0	0	0		0	0	0			0	57	0	0	1	0	0	28.5
116	0	0	0	0	0	0	0	1	1	0	0	0	0	0	0	0			1	64	0	0	0	0	1	23.7
117	0	1	0	1	0	0	0	1	1	1	0	0			0	0				66	0	0	0	0	0	18.5
118	0	0	0	0	0	0	0	0	1	1	0	0	0	0	0	0	0			65	0	0	1	0	1	28.7
119	0	0	0	0	0	0	0	1	1	0	0	0	0	0	0	0			0	59	0	0	0	0	1	26.5
120	0	0	0	0	0	0	0	1	1	0	0	0	0	1	0	0			0	53	0	1	1	0	1	30.1
121	0	0	0	0	0	0	0	0	1	0	0	0	0	0	0	0	0		0	61	0	0	0	0	0	26.2
122	0	0	0	0	0	0	0	1	1	0	0	0	1	0	1	1			1	53	1	0	1	1	0	34.8
123	0	0	0	0	0	0	0	0	1	0	0	0	0	0	0	0	0		0	54	0	0	0	0	0	20.6
124	0	0	0	0	0	0	0	1	1	1	0	0	0	0	0	0				59	0	1	1	0	1	28.7
125	0	0	0	0	0	0	0	1	1	1	0	0	0	0	0	0				64	0	1	1	1	1	29.5
126	0	0	0	0	0	0	0	1	1	1	0	0	0	0	0	0				61	0	0	0	1	0	27.7
127	0	0	0	0	0	0	0	0	1	0	0	0	0	0	0	0	0		0	58	0	0	1	0	0	22.8
128	0	0	0	0	0	0	0	1	1	0	0	0	1	1	0	0			0	57	0	0	1	1	0	25.6
129	0	1	0	1	0	0	0	0	0	0	0	0			0	0	0	0	1	65	0	1	1	0	0	24.4
130	0	0	0	1	0	0	0	1	0	0	0	0		0	0	0		0	0	58	0	1	1	0	1	21.1
131	1	0	0	0	0	0	0	0	1	0	0	0	1	1	0	0	0		1	69	0	0	0	1	0	16.8
132	0	0	0	0	0	0	0	0	0	0	0	0	0	0	0	0	0	0	0	65	0	0	0	1	0	34.9
133	0	0	0	0	0	0	0	1	1	1	1	0	1	1	1	0				69	0	1	0	1	0	24.8
134	0	0	0	0	0	0	0	1	1	0	0	0	0	0	0	0			0	62	0	1	1	0	1	26.2
135	0	0	0	0	0	0	0	1	1	1	0	0	1	1	0	0				65	0	0	0	1	0	22.5
136	1	0	0	0	0	0	0	0	0	0	0	0	0	0	0	0	0	0	0	78	0	0	1	1	0	27.1
137	1	0	0	1	0	0	0	1	1	0	0	0		0	0	0			0	71	0	0	1	1	1	24.8
138	0	0	0	0	0	0	0	0	0	0	0	0	0	0	0	0	0	0	0	63	0	0	1	0	1	24
139	0	0	0	0	0	0	0	0	1	0	0	0	0	0	0	0	1		0	51	0	0	1	0	1	32.9
140	0	1	1	1	0	0	0	0	0	0	0				0	0	0	0	1	68	0	0	1	0	0	26.8
141	1	0	0	0	0	0	0	1	1	1	0	0	0	0	0	0				68	0	0	1	0	0	26.4
142	0	0	0	1	0	0	0	0	0	0	0	1		0	0	0	0	0	1	56	1	0	1	1	0	22.3
143	0	1	0	1	0	0	0	0	1	0	0	1			0	0	0		1	60	1	0	1	0	1	26.4
144	0	0	0	0	0	0	0	1	1	0	0	0	0	0	0	0			1	68	0	0	0	0	0	19.7
145	0	0	0	0	0	0	0	0	1	0	0	0	0	0	0	0	0		0	60	0	1	0	0	0	25
146	0	0	0	0	0	0	0	1	1	0	0	1	1	1	0	0			0	50	0	0	0	0	0	24.9
147	0	0	0	0	0	0	0	1	0	0	0	0	0	0	0	0		1	0	60	0	0	1	0	0	24.5
148	0	0	0	0	0	0	0	1	1	1	0	0	0	0	0	0				53	0	0	0	1	0	31
149	0	1	0	0	0	0	0	1	0	0	0	0	0		0	0		0	0	70	0	1	1	1	0	25.4
150	0	0	0	0	0	0	0	0	0	0	0	0	0	0	0	0	1	1	1	63	0	1	1	0	1	27.2
151	0	1	0	1	0	0	0	1	0	1	0	0			0	0		1		66	0	0	1	1	0	25.4
152	0	0	0	0	0	0	0	1	1	1	0	0	0	0	0	0				67	0	1	1	1	0	27.7
153	0	0	0	0	0	0	0	0	1	1	0	0	0	0	0	0	1			66	1	0	1	1	1
154	0	1	0	0	0	0	0	0	0	0	0	0	0		0	0	0	0	0	65	0	0	1	0	0	25.3
155	0	0	0	1	0	0	0	1	1	1	0	0		0	0	0				62	0	0	1	0	0	22.5
156	0	0	0	1	0	0	0	0	1	0	0	0		0	0	0	0		0	49	1	0	0	0	0	15.2
157	1	0	0	0	0	0	0	0	0	0	0	0	0	0	0	0	0	0	0	72	0	0	0	1	0	35.3
158	0	0	0	1	0	0	0	1	1	0	0	0		0	0	0			0	65	1	0	0	1	0	26.2
159	0	0	0	0	0	0	0	1	0	1	0	0	0	0	0	0		1		51	0	1	1	0	1	27.4
160	0	0	1	1	0	0	0	0	0	0	0			0	0	0	1	1	1	58	0	0	1	0	0	38.6
161	0	0	0	1	0	0	0	0	0	0	0	0		0	0	0	1	0	1	57	1	0	1	0	1	28.2
162	0	0	0	0	0	0	0	0	0	0	0	0	0	0	0	0	1	0	0	55	0	1	1	0	1	33.3
163	0	0	0	0	0	0	0	0	0	0	0	0	0	0	0	0	1	0	0	53	0	0	1	0	1	30
164	0	0	0	0	0	0	0	0	0	0	0	0	0	0	0	0	0	0	0	65	0	1	1	1	1	29.1
165	1	0	0	0	0	0	0	0	1	1	0	0	0	0	0	0	0			82	0	1	1	0	1	25
166	1	1	1	1	0	0	0	1	0	0	0				0	0		1	0	59	0	0	0	0	1	24.9
167	0	0	0	0	0	0	0	0	0	0	0	0	0	0	0	0	0	0	0	52	0	0	0	1	1	25
168	0	1	0	1	0	0	0	1	0	0	1	0			0	0		0	1	53	0	1	1	0	1	22.9
169	1	1	0	0	0	0	0	1	1	0	0	0	0		0	0			0	68	0	1	0	1	0	27.3
170	1	0	0	1	0	0	0	1	1	1	0	1		0	0	0				63	0	0	0	0	0	20.7
171	0	1	1	1	0	0	0	1	1	0	0				0	0			0	71	1	0	0	1	0	27.3
172	0	0	0	0	0	0	0	1	1	0	0	0	1	0	0	0			0	71	0	0	0	1	1	24.9
173	0	0	0	0	0	0	0	1	0	0	0	0	0	0	0	0		1	0	71	0	0	1	1	0	22.3
174	0	0	0	0	0	0	0	0	1	0	0	0	0	0	0	0	0		1	66	0	0	1	1	0	25.2
175	0	0	0	0	0	0	0	1	1	0	0	0	0	0	0	0			1	50	0	0	1	1	0	22.9
176	0	0	0	1	0	0	0	1	1	1	0	0		0	0	0				59	0	0	1	1	0	24.7
177	0	0	0	0	0	0	0	1	1	1	0	0	0	0	0	0				66	0	0	1	1	0	29
178	1	0	0	1	0	0	0	1	1	0	0	0		0	0	0			0	65	0	0	0	0	0	26.9
179	0	0	0	1	0	0	0	1	1	0	0	0		0	0	0			0	66	0	0	1	0	1	25.9
180	0	1	0	1	0	0	0	0	0	0	0	0			0	0	0	0	1	64	0	0	1	1	0	24.7
181	1	0	0	1	0	1	0	0	0	0	0	0		0		0	1	1	1	65	0	0	1	0	0	22.1
182	0	0	0	1	0	0	0	0	1	0	0	0		0	0	0	1		1	72	0	0	1	0	0	23.8
183	0	0	0	0	0	0	0	0	1	0	0	0	0	0	0	0	0		0	66	0	1	1	0	1	22.4
184	1	0	0	0	0	0	0	1	0	0	0	0	0	0	0	0		0	1	52	0	1	1	0	0	34.4
185	0	0	0	0	0	0	0	0	1	0	0	0	1	0	0	0	0		1	65	0	1	1	0	0	24.6
186	0	1	0	0	0	0	0	1	1	0	0	0	0		0	0			1	64	0	0	1	1	0	21.8
187	0	0	0	0	0	0	0	0	0	0	0	0	0	0	0	0	0	0	0	57	1	0	1	0	1	30.1
188	0	0	0	0	0	0	0	0	0	0	0	0	1	1	0	0	1	1	0	62	0	0	1	1	0	27.5
189	0	1	0	1	1	0	0	1	0	0		0			0	0		0	0	60	1	0	1	0	0	30.8
190	0	0	0	0	0	0	0	0	0	1	0	0	1	0	0	0	0	0		59	0	1	0	0	1	27.5
191	0	0	0	0	0	0	0	1	1	1	0	0	0	0	0	0				70	0	1	0	1	0	26
192	0	0	0	0	0	0	0	0	0	0	0	0	0	0	0	0	1	1	0	72	0	0	0	1	0	26
193	0	1	0	1	0	0	0	1	1	1	1	1			0	0				60	0	0	1	0	0	26.4
194	0	0	0	0	0	0	0	1	0	1	0	0	0	0	0	0		0		68	0	1	1	0	1	21.5
195	0	0	0	0	0	0	0	0	1	1	0	0	0	0	0	0	1			59	0	0	0	1	0	27.6
196	0	0	0	0	0	0	0	1	1	0	0	0	1	0	0	0			0	77	0	1	0	1	1	19.6
197	0	0	0	0	0	0	0	0	0	0	0	0	0	0	0	0	0	0	1	53	1	0	0	0	0	21.6
198	0	0	0	0	0	0	0	1	1	1	0	0	0	0	0	0				55	0	0	0	0	0	22.1
199	0	0	0	0	0	0	0	1	1	1	0	0	0	0	0	0				58	0	0	1	0	1	29.1
200	0	0	0	0	0	0	0	0	1	0	0	0	0	0	0	0	1		0	61	0	0	1	1	0	31.6
201	0	1	0	1	0	0	0	1	1	0	1	1			0	0			1	53	0	0	1	1	0	25.7
202	1	1	0	1	0	0	0	1	1	0	1	0			0	0			1	75	0	1	1	1	1	23.1
203	0	0	0	0	0	0	0	0	0	0	0	0	1	1	0	0	1	1	1	62	0	1	0	1	1	35.1
204	0	0	0	1	0	0	0	1	1	1	0	0		0	0	0				65	0	0	0	1	0	24
205	0	1	0	1	0	0	0	0	1	0	0	0			0	0	1		0	57	0	0	0	0	0	28.3
206	1	1	0	1	0	0	0	1	1	1	0	0			1	1				56	1	0	1	0	1	27.6
207	0	0	0	0	0	0	0	0	0	0	0	0	0	0	0	0	0	1	0	53	1	0	1	1	0	24.3
208	1	0	0	1	0	0	0	0	1	1	0	1		1	0	0	0			68	1	0	1	1	1	25.9
209	1	0	0	0	0	0	0	1	1	1	0	1	1	1	1	1				75	0	0	1	0	0	33.6
210	1	0	0	0	0	0	0	1	1	0	0	0	0	0	0	0			1	71	0	0	0	1	0	23.6
211	0	0	0	0	0	0	0	0	1	1	0	0	1	0	0	0	1			70	0	0	1	1	0	26.2
212	1	0	1	1	0	0	0	1	1	0	0			0	0	0			0	76	0	1	0	0	0	22.7
213	0	0	0	0	0	0	0	0	1	1	0	0	0	0	0	0	1			53	0	1	0	1	1	29
214	1	0	0	1	0	0	0	1	0	0	0	0		0	0	0		0	1	62	0	0	1	0	0	28.3
215	0	0	0	0	0	0	0	0	1	0	0	0	0	0	0	0	0		0	67	0	0	1	1	1	20.2
216	0	0	0	0	0	0	0	0	1	0	0	0	0	0	0	0	0		0	63	0	1	0	1	0	29.8
217	0	1	0	1	0	0	0	0	1	0	0	1			0	0	0		0	71	1	0	0	1	0	22.5
218	0							0	1	0							0		0	64	1	0	1	0	1	29.4
219	0	0	0	1	0	0	0	0	1	1	0	0		0	0	0	0			59	1	0	1	0	0	27.3
220	0	0	0	0	0	0	0	0	0	0	0	0	0	0	0	0	0	0	0	55	0	1	1	0	1	32.7
221	1	0	0	0	0	0	0	1	0	0	0	0	0	0	0	0		1	0	69	0	0	1	1	0	22.8
222	1	0	0	0	0	0	0	1	0	0	0	0	0	0	0	0		1	0	70	0	0	1	1	1	18.7
223	0	1	0	1	0	1	0	1	1	0	0	0				0			1	74	0	1	1	1	0	25.6
224	0	0	0	0	0	0	0	1	1	1	0	0	0	0	0	0				65	0	0	0	0	0	26
225	0	0	0	0	0	0	0	1	1	0	0	0	1	0	0	0			0	59	0	0	0	1	0	20.3
226	1	0	0	0	0	0	0	0	1	0	0	0	1	0	0	0	1		1	62	0	0	1	0	0	28.2
227	0	0	0	0	0	0	0	1	1	0	0	0	0	0	0	0			1	67	0	0	0	1	1	27.2
228	0	0	0	0	0	0	0	1	0	0	0	0	0	0	0	0		1	0	56	0	0	0	1	0	18.2
229	0	0	1	1	1	0	0	1	1	1				0	0	0				55	0	0	0	0	0	29.8
230	0	0	0	0	0	0	0	0	0	0	0	0	0	0	0	0	0	1	0	53	0	0	0	0	0	26.2
231	0	0	0	1	0	0	0	1	1	1	0	1		1	1	1				60	0	0	1	1	0	31.6
232	0	0	0	0	0	0	0	0	0	1	0	0	0	0	0	0	0	1		57	0	1	1	0	1	26.6
233	0	0	0	0	0	0	0	1	1	1	0	0	0	0	0	0				59	0	0	0	1	0	44.5
234	0	0	0	0	0	0	0	1	0	0	0	0	0	0	0	0		0	0	63	0	1	1	0	1	21.5
235	0	0	0	0	0	0	0	0	0	0	0	0	0	0	0	0	0	0	0	72	0	1	0	1	0	22.1
236	0	0	0	0	0	0	0	1	1	1	0	0	0	0	0	0				61	0	1	1	0	1	26.2
237	0	1	0	1	0	0	0	1	1	0	1	0			1	1			1	70	0	0	1	1	0	20.3
238	0	0	0	0	0	0	0	1	1	0	1	1	1	1	1	1			1	50	0	0	1	0	1	22
239	0	0	0	0	0	0	0	1	1	1	0	0	1	0	0	0				56	0	0	1	1	0	21.5
240	0	0	0	0	0	0	0	0	1	0	0	0	1	0	0	0	0		1	69	0	0	1	1	0	33.6
241	0	0	0	0	0	0	0	1	1	1	0	1	1	1	0	0				61	0	1	1	0	0	32
242	0	0	0	1	0	0	0	0	0	0	0	1		1	0	0	1	1	0	67	0	1	0	1	1	29.4
243	0	0	0	0	0	0	0	1	0	0	0	1	1	1	1	0		1	0	66	0	0	1	1	0	27.8
244	0	0	0	0	0	0	0	0	1	0	0	0	0	0	0	0	0		0	62	0	0	1	1	0	28.2
245	0	0	0	1	0	0	0	0	1	1	0	0		1	0	0	1			53	0	0	1	0	1	22.4
246	0	0	0	0	0	0	0	1	1	0	0	0	0	0	0	0			0	60	0	0	0	0	0	24.4
247	1	0	0	0	0	0	0	0	1	0	0	0	0	0	0	0	1		0	70	1	0	1	1	0	31
248	0	0	0	0	0	0	0	0	1	1	0	0	0	0	0	0	0			61	0	0	1	1	0	28.4
249	0	0	0	0	0	0	0	0	1	1	0	0	0	0	0	0	1			89	0	0	0	0	1	29.6
250	0	0	0	0	0	0	0	1	1	0	0	0	0	0	0	0			0	68	0	0	1	0	1	24.2
251	0	0	0	0	0	0	0	0	0	0	0	0	0	0	0	0	1	1	1	52	0	0	0	0	1	27.3
252	0	0	0	0	0	0	0	0	0	1	1	0	1	1	1	0	0	1		55	1	0	0	0	0	27.4
253	0	0	0	0	0	0	0	1	1	0	0	1	1	1	0	0			0	62	0	0	0	1	0	34.5
254	0	0	0	0	0	0	0	0	1	0	0	0	1	0	0	0	1		1	51	0	0	1	1	0	23.6
255	0	0	0	0	0	0	0	0	0	0	0	0	0	0	0	0	0	0	0	59	0	0	1	1	0	30.8
256	0	0	0	0	0	0	0	0	0	0	0	0	0	0	0	0	0	0	0	60	0	1	0	1	1	27.7
257	1	1	0	1	0	0	0	1	0	0	0	0			1	1		1	0	61	0	0	1	1	0	17.2
258	0	0	0	1	0	0	0	0	0	0	0	0		0	0	0	1	1	1	66	0	0	1	1	0	22.9
259	0	0	0	0	0	0	0	1	1	0	0	0	0	0	0	0			1	60	0	1	1	0	0	23.4
260	0	0	0	0	0	0	0	1	0	0	0	0	0	0	0	0		0	1	65	0	0	1	0	1	22.8
261	0	0	0	0	0	0	0	0	0	0	0	0	0	0	0	0	0	0	0	55	1	0	0	1	0	28.2
262	0	0	0	0	0	0	0	1	0	0	0	0	0	0	0	0		1	0	55	0	0	0	0	0
263	1	1	0	0	0	0	0	1	0	1	0	0	0		0	0		0		71	0	1	1	0	1	28.2
264	0	0	1	1	0	0	0	1	1	0	0			1	0	0			1	51	0	0		1	1	23.3
265	0	0	1	1	0	1	1	1	1	0	0			1					1	67	0	0	1	0	0	26
266	0	0	0	0	0	0	0	1	1	1	0	0	0	0	0	0				61	0	1	1	0	1	24
267	0	0	0	0	0	0	0	1	1	1	0	0	0	0	0	0				58	0	0	1	0	0	22.3
268	0	0	0	0	0	0	0	1	1	1	0	0	0	0	0	0				64	1	0		1	0	23.8
269	0	1	1	0	0	0	0	1	1	1	0		1		0	0				66	0	0	1	1	0	27.1
270	0	0	0	0	0	0	0	0	1	0	0	0	0	0	0	0	1		1	71	0	1	0	0	1	24.4
271	0	0	0	0	0	0	0	1	1	1	0	0	0	0	0	0				83	0	1	1	1	1	24.8
272	0	0	0	0	0	0	0	1	1	0	0	0	0	1	0	0			1	60	0	1	0	0	0	26
273	0	0	0	0	0	0	0	0	1	0	0	0	1	0	0	0	0		0	69	0	0	0	1	0	22.3
274	0	0	0	0	0	0	0	0	1	0	0	0	0	0	0	0	0		1	70	0	0	0	1	1	25.6
275	0	0	0	0	0	0	0	0	0	0	0	0	1	0	0	0	0	1	1	51	0	1	0	0	1	31.1
276	0	0	0	0	0	0	0	1	0	0	0	0	0	0	0	0		0	1	52	0	0	1	0	1	28.7
277	0	0	0	0	0	0	0	0	0	0	0	0	0	0	0	0	0	1	1	62	0	0	0	0	1	26.9
278	1	0	0	0	0	0	0	0	0	0	0	0	0	0	0	0	0	0	1	65	0	1	1	1	1	27.2
279	0	0	0	0	0	0	0	1	1	0	0	0	0	0	0	0			0	49	0	1	1	0	1	23.6
280	0	0	0	0	0	0	0	0	0	0	0	0	0	0	0	0	1	0	0	49	0	0	1	0	0	27.9
281	0	1	1	1	0	0	0	1	1	1	0				1	1				62	0	0	1	1	0	27.5
282	0	1	0	1	0	0	0	1	1	1	0	0			0	0				69	0	1	1	1	0	27
283	0	0	0	0	0	0	0	1	0	0	0	0	0	0	0	0		0	0	59	0	1	0	0	1
284	1	1	0	1	0	0	0	0	1	0	0	0			0	0	0		1	61	1	0	1	0	1	18.3
285	0	0	0	0	0	0	0	1	1	0	0	0	0	0	0	0			0	49	0	1	0	0	0	28.4
286	0	0	0	1	0	0	0	1	1	1	0	0		1	0	0				63	0	1	0	1	0	21.7
287	0	0	0	0	0	0	0	0	1	0	0	0	0	0	0	0	0		1	71	0	1	0	1	1	28.1
288	0	0	0	0	0	0	0	1	1	0	0	0	0	0	0	0			1	62	0	0	0	1	0	33.6
289	1	0	0	0	0	0	0	1	1	0	0	0	0	0	0	0			1	66	0	1	0	1	1	27.6
290	0	0	0	0	0	0	0	0	0	1	0	0	0	0	0	0	0	1		69	0	1	1	0	1	23.3
291	0	0	0	0	0	0	0	1	1	0	0	0	1	0	0	0			0	55	1	0	1	0	1	25.8
292	0	0	0	0	0	0	0	0	1	0	0	0	1	1	0	0	0		1	64	0	0	0	1	0	26.9
293	0	0	0	1	0	0	0	0	1	0	0	0		0	0	0	0		0	61	0	0	1	1	1	24.5
294	0	0	0	0	0	0	0	0	1	0	0	0	0	0	0	0	0		0	59	0	0	0	1	0	32.5
295	0	1	0	1	0	0	0	0	0	1	0	1			0	0	0	0		63	0	0	0		1	20.2
296	0	0	0	0	0	0	0	0	0	1	0	0	0	0	0	0	0	1		50	0	1	1	0	1	26.4
297	0	0	0	0	0	0	0	1	1	0	0	0	0	0	0	0			1	60	0	1	0	1	1	36.2
298	0	1	0	1	0	0	0	1	1	0	0	0			0	0			1	55	0	0	0	0	0	23.3
299	0	0	0	0	0	0	0	1	1	0	0	0	0	0	0	0			0	61	0	0		1	0	22.1
300	0	0	0	0	0	0	0	0	0	0	0	0	0	0	0	0	0	0	1	64	0	0	1	1	0	23.7
301	0	0	0	1	0	0	0	0	0	0	0	0		0	0	0	1	0	0	56	0	0	0	0	0	32.6
302	0	0	0	0	0	0	0	1	0	0	0	0	0	0	0	0		1	0	56	0	0	1	0	1	37.6
303	0	1	1	1	0	0	0	0	1	0	0				0	0	0		1	56	1	0	1	0	1	20.6
304	0	0	0	0	0	0	0	0	1	0	0	0	0	1	0	0	0		1	52	1	0	1	0	0	26.4
305	0	0	0	0	0	0	0	0	0	0	0	0	0	0	0	0	0	0	0	65	0	0	0	1	0	32
306	1	0	0	0	0	0	0	0	0	0	0	1	1	1	1	0	1	0	1	66	0	1	0	1	1	32
307	0	0	0	0	0	0	0	1	1	0	0	0	0	0	0	0			1	67	0	1	1	1	0	30.5
308	0	0	0	0	0	0	0	0	1	0	0	0	0	0	0	0	0		0	59	0	1	0	1	0	23.9
309	0	0	1	0	0	0	0	0	0	0	0		0	0	0	0	1	0	0	70	0	1	1	1	1	30.1
310	0	0	0	0	0	0	0	0	1	0	0	0	0	0	0	0	1		0	50	0	1	1	0	1	30.7
311	0	0	0	0	0	0	0	1	1	0	0	0	0	0	0	0			1	66	1	0	0	1	0	18
312	0	0	0	0	0	0	0	0	1	0	0	0	0	0	0	0	0		0	67	1	0	1	0	0	24.7
313	0	0	0	0	0	0	0	1	1	0	0	0	0	0	0	0			0	60	0	0	0	1	0	28.6
314	0	0	0	0	0	0	0	0	1	0	1	1	1	1	0	0	0		0	54	0	0	1	0	1	29.5
315	0	1	1	1	0	0	0	1	1	1	0				0	0				62	0	0	1	0	1	27.4
316	0	0	0	1	0	0	0	1	1	0	0	0		0	0	0			0	49	0	0	0	0	1	24.7
317	0	0	0	0	0	0	0	1	1	0	0	0	0	0	0	0			0	55	0	0	0	0	0	34.5
318	0	0	0	0	0	0	0	0	0	0	0	1	1	1	1	1	1	1	0	56	0	1	1	0	1	29.1
319	0	1	0	1	0	0	0	1	1	0	0	0			1	1			0	70	0	0	0	1	0	37.3
320	0	1	1	1	0	1	1	0	1	0	0						0		0	61	0	0	1	1	0	34
321	0	0	0	0	0	0	0	1	0	1	0	0	0	0	0	0		0		62	0	0	1	0	1	32.7
322	0	0	0	0	0	0	0	1	0	1	0	0	0	0	0	0		0		53	0	0	0	0	0	22.5
323	0	0	0	0	0	0	0	1	1	1	0	0	0	0	0	0				65	1	0	1	0	1	29.9
324	0	0	0	0	0	0	0	0	1	0	0	0	0	0	0	0	0		1	73	1	0	0	0	0	30.4
325	0	0	0	0	0	0	0	0	1	0	0	0	0	1	0	0	1		0	68	0	0	0	1	0	28.8
326	0	0	0	0	0	0	0	0	1	0	0	1	1	1	0	0	0		0	52	0	1	1	0	1	26.3
327	1	1	1	1	0	0	0	1	0	0	0				0	0		0	0	73	0	0	1	1	1	28
328	1	0	0	0	0	0	0	1	0	0	0	0	1	1	1	1		1	1	65	0	0	1	0	0	25.5
329	0	0	0	0	0	0	0	1	1	1	0	0	0	0	0	0				60	0	1	1	0	0	34.4
330	0	0	0	0	0	0	0	1	1	1	0	0	0	0	0	0				51	1	0	1	1	0	33.2
331	0	0	0	0	0	0	0	0	0	0	0	0	1	0	0	0	0	1	0	56	1	0	0	1	0	19
332	0	0	0	0	0	0	0	0	1	1	0	0	0	0	0	0	0			53	0	0	1	0	0	26
333	0	0	0	0	0	0	0	0	1	1	0	0	0	0	0	0	0			62	1	0	1	0	1	27.7
334	0	0	0	0	0	0	0	1	0	0	0	0	1	0	0	0		0	0	71	0	0	1	1	0	22.8
335	0	0	0	0	0	0	0	1	1	1	0	0	0	0	0	0				67	0	0	1	1	0	23.9
336	0	0	0	0	0	0	0	0	1	0	0	0	0	0	0	0	1		1	51	0	0	0	0	0	26.8
337	0	0	0	0	0	0	0	1	1	1	0	0	0	0	0	0				57	0	1	0	1	1	28.2
338	1	0	0	0	0	0	0	0	1	0	0	0	0	0	0	0	0		0	50	0	0	0	0	0	28.5
339	1	0	0	0	0	0	0	0	1	0	0	0	0	0	0	0	1		0	63	0	0	0	1	0	21.2
340	0	0	0	1	0	0	0	0	1	0	0	0		0	0	0	0		0	66	0	1	1	1	1	29.7
341	0	0	0	1	0	0	0	1	0	0	1	0		1	1	0		1	0	73	0	0	0	1	0	32.5
342	0	0	0	1	0	0	0	0	0	0	0	0		0	0	0	1	0	0	56	0	0	1	0	1	30.7
343	0	0	0	0	0	0	0	1	1	0	0	0	0	0	0	0			0	53	0	0	1	0	1	29.7
344	0	0	0	0	0	0	0	0	0	0	0	0	1	0	0	0	0	0	1	55	1	0	0	0	0	26.1
345	0	0	0	0	0	0	0	0	0	0	0	0	0	0	0	0	0	1	1	65	0	0	1	1	0	23.5
346	0	0	0	0	0	0	0	1	0	0	0	0	0	0	0	0		0	0	67	0	1	0	1	0	29
347	0	1	0	0	0	0	0	1	1	0	0	0	0		0	0			0	52	0	1	0	0	1	31.1
348	0	0	0	0	0	0	0	1	1	0	0	0	0	0	0	0			0	56	0	1	1	0	1	26.9
349	0	0	0	0	0	0	0	0	0	0	0	0	0	0	0	0	1	0	1	50	1	0	1	0	0	25.8
350	0	0	0	0	0	0	0	1	1	0	0	0	0	0	0	0			0	53	0	0	1	0	0	26.8
351	0	0	0	0	0	0	0	1	0	0	0	0	1	0	0	0		0	1	51	0	0	1	0	1	26.6
352	0	0	0	0	0	0	0	0	0	0	0	0	1	0	0	0	0	1	0	55	0	0	1	0	1	25.2
353	0	0	0	0	0	0	0	0	0	0	0	0	1	0	0	0	0	1	0	51	0	0	0	0	0	26.1
354	0	0	0	0	0	0	0	1	1	0	0	0	0	0	0	0			0	66	0	0	0	1	0	27
355	0	0	0	0	0	0	0	0	1	1	0	0	1	0	0	0	0			60	0	1	1	0	1	29.1
356	0	0	0	0	0	0	0	0	0	0	0	0	0	0	0	0	0	1	1	57	0	1	1	0	1	23.4
357	0	0	0	0	0	0	0	1	0	0	0	0	0	0	0	0		0	0	67	0	0	1	1	0	28
358	1	0	0	0	0	0	0	1	0	0	0	0	0	0	0	0		1	1	68	0	0	1	1	1	27
359	0	0	0	0	0	0	0	0	0	0	0	0	0	0	0	0	0	1	0	54	1	0	0	0	0	28.2
360	1	1	0	1	0	1	0	1	1	1	0	0				0				76	0	0	0	1	0	19.3
361	0	1	0	1	0	0	0	1	0	0	0	0			0	0		0	1	51	0	1	1	0	0	24.7
362	1	0	0	0	0	0	0	1	1	0	0	0	0	0	0	0			0	74	0	0	0	1	0	34.6
363	0	0	0	0	0	0	0	0	1	0	0	0	0	0	0	0	1		0	59	0	1	0	1	0	23.5
364	0	0	1	1	0	0	0	1	1	1	0			0	0	0				49	0	0	1	0	0	27.1
365	0	0	0	1	0	0	0	1	1	1	0	0		0	0	0				58	0	0	1	0	1	27.8
366	0	1	0	1	1	0	0	0	1	0		0			0	0	1		0	50	0	0	0	0	0	26.8
367	0	1	0	1	0	0	0	1	1	0	0	0			0	0			0	70	0	0	1	0	1	24.3
368	0	0	1	1	0	0	0	0	1	1	0			0	0	0	0			71	0	0	0	0	0	26.6
369	0	0	0	1	0	0	0	1	1	0	0	0		0	0	0			0	54	0	0	1	0	0	27.1
370	0	0	0	0	0	0	0	0	1	0	0	0	0	0	0	0	0		0	56	0	0	1	0	1	26.7
371	0	0	0	0	0	0	0	0	1	0	0	0	1	1	1	0	0		0	64	0	0	1	0	0	23.8
372	0	0	0	1	0	0	0	1	1	0	1	0		1	0	0			1	55	0	1	1	0	0	20.4
373	0	0	0	1	0	0	0	1	1	0	1	0		1	0	0			1	61	0	1	1	0	1	22.6
374	0	0	0	0	0	0	0	1	1	0	0	0	0	0	0	0			0	60	0	0	1	0	0	22
375	0	0	0	0	0	0	0	0	0	1	0	0	0	0	0	0	1	1		53	0	0	1	0	0	23.2
376	0	0	0	0	0	0	0	1	1	0	0	0	0	0	0	0			0	66	0	1	1	1	0	37.6
377	0	0	0	0	0	0	0	0	1	0	0	0	0	0	0	0	0		1	61	0	0	1	0	1	22.5
378	0	0	0	0	0	0	0	1	1	0	0	0	0	0	0	0			1	64	0	0	1	1	0	34.9
379	0	0	1	1	0	0	0	1	1	1	0			0	0	0				57	0	1	0	0	0	28.8
380	0	0	0	0	0	0	0	0	0	0	0	0	0	0	0	0	0	1	1	57	0	1	1	0	1	22.5
381	0	1	0	1	0	0	0	1	1	0	0	0			0	0			1	72	0	1	0	1	1	24.1
382	0	1	0	1	0	0	0	1	1	0	0	1			1	1			1	65	0	0	0	0	0	23.6
383	0	0	0	0	0	0	0	1	1	0	0	0	0	0	0	0			0	77	0	1	0	1	0	21.7
384	0	1	0	1	0	0	0	1	1	1	0	0			0	0				63	0	0	0	1	0	25.2
385	1	0	0	0	0	0	0	0	1	0	0	0	0	0	0	0	0		0	65	0	1	1	1	0	25.7
386	1	1	1	1	0	0	0	1	1	0	0				0	0			1	58	1	0	1	1	0	25.3
387	0	0	0	0	0	0	0	0	1	0	0	0	0	0	0	0	0		0	64	1	0	1	1	1	28.7
388	0	0	0	0	0	0	0	1	1	1	0	0	0	0	0	0				77	0	0	0	1	1	25.7
389	0	0	1	1	0	0	0	1	1	1	0			0	0	0				63	0	1	1	1	0	22.6
390	0	1	0	1	0	0	0	1	0	1	0	0			0	0		1		65	0	0	0	1	0
391	0	1	0	1	0	0	0	0	0	1	0	0			0	0	1	1		68	0	1	0	1	1	26.6
392	0	1	0	1	0	0	0	1	0	0	0	1			1	1		1	1	60	0	0	1	0	0	32.4
393	0	0	0	0	0	0	0	0	0	0	0	0	0	0	0	0	0	0	1	68	0	0	1	0	1	28.5
394	0	0	0	0	0	0	0	0	0	0	0	0	0	0	0	0	0	1	0	54	0	0	1	0	0	35.2
395	0	0	0	0	0	0	0	1	1	1	0	0	0	0	0	0				67	0	0	0	0	1	22.4
396	1	1	0	0	0	0	0	1	1	1	0	0	0		0	0				73	0	0	0	1	0	26.1
397	1	1	0	0	0	0	0	1	1	0	0	0	1		0	0			0	75	0	0	0	0	0	34.1
398	0	1	0	0	0	0	0	1	1	0	0	0	1		0	0			0	73	0	0	1	0	0	26.6
399	0	0	0	0	0	0	0	0	1	0	0	0	0	0	0	0	1		0	55	0	0		1	0	26.4
400	0	0	0	0	0	0	0	0	0	1	0	0	1	0	0	0	1	1		60	0	0	0	1	0	23.9
401	0	0	0	0	0	0	0	0	1	0	0	0	0	0	0	0	0		0	61	0	1	0	0	0	33.6
402	0	0	0	1	0	0	0	0	1	1	0	0		1	0	0	1			52	1	0	0	0	1	22.8
403	0	0	0	1	0	0	0	1	0	1	0	0		0	0	0		0		53	0	1	1	0	0	27.5
404	0	1	1	1	0	0	0	1	1	0	0				0	0			1	54	0	0	0	0	1	30.2
405	1	0	0	0	0	0	0	0	0	0	0	0	0	0	0	0	0	0	0	67	0	0	0	1	0	28.1
406	0	0	0	0	0	0	0	0	1	0	0	0	0	0	0	0	0		0	65	0	1	0	1	1	28.1
407	0	0	0	1	0	0	0	1	1	0	0	0		0	0	0			0	52	1	0	1	0	1	25.6
408	0	0	0	0	0	0	0	1	1	0	0	0	0	0	0	0			0	80	0	0	0	1	1	31.8
409	0	0	0	0	0	0	0	0	1	0	0	1	0	0	0	0	0		0	63	0	0	0	1	0	35.3
410	0	0	0	0	0	0	0	1	1	0	0	0	0	1	0	0			1	76	0	0	1	0	1	23.4
411	0	0	0	0	0	0	0	1	1	0	0	0	0	0	0	0			1	58	1	0	1	0	0	23.1
412	0	0	0	0	0	0	0	1	1	1	0	0	0	0	0	0				62	1	0	0	1	0	35.3
413	0	0	0	0	0	0	0	0	1	0	0	0	0	0	0	0	1		0	57	1	0	1	0	1	20.1
414	0	0	0	0	0	0	0	1	1	1	0	0	0	0	0	0				52	0	1	1	0	0	26.3
415	1	0	0	1	0	0	0	0	1	0	0	0		0	0	0	1		0	75	0	1	0	1	0	23.8
416	1	0	0	1	0	0	0	0	1	0	0	0		0	0	0	0		0	79	0	1	1	1	1	26
417	1	0	1	0	0	0	0	0	0	0	0		0	0	0	0	0	1	0	72	0	0	1	1	0	27.6
418	0	0	0	0	0	0	0	1	1	1	0	0	0	0	0	0				51	0	0	0	0	0	38.3
419	0	0	0	1	0	1	0	1	1	1	0	0		1		0				56	0	1	1	0	0	22
420	0	0	0	1	0	0	0	1	0	0	0	0		0	0	0		0	0	51	0	0	1	0	0	20.8
421	0	0	0	0	0	0	0	0	0	0	0	0	0	0	0	0	0	0	0	52	0	1	1	0	1	28.6
422	0	0	0	0	0	0	0	0	1	0	0	0	0	0	0	0	1		1	60	1	0	1	0	0	31.6
423	0	0	0	0	0	0	0	0	1	1	0	0	0	0	0	0	0			69	0	1	0	1	1	25.3
424	0	0	0	0	0	0	0	0	1	1	0	0	0	0	0	0	1			65	0	0	0	1	0	22.3
425	0	1	0	1	0	0	0	1	1	0	0	0			0	0			0	65	0	0	1	1	0	26.9
426	0	1	1	1	0	0	0	0	0	0	1				0	0	0	0	0	61	1	0	1	1	1	24.1
427	0	0	0	0	0	0	0	1	0	0	0	0	0	0	0	0		0	0	77	0	1	1	1	1	21.5
428	0	0	0	0	0	0	0	1	0	0	0	0	0	0	0	0		0	1	70	0	1	0	1	0	21.7
429	0	0	0	0	0	0	0	0	0	0	0	0	0	0	0	0	0	0	0	64	0	1		0	1	28.1
430	1	0	0	0	0	0	0	0	0	1	0	0	0	0	0	0	1	0		51	1	0	0	0	1	27.3
431	1	0	0	1	0	0	0	1	1	0	0	0		0	0	0			0	71	1	0	0	1	0	20.7
432	0	0	0	0	0	0	0	0	0	0	0	0	1	1	0	0	1	1	1	62	1	0	1	0	1	30
433	0	0	0	0	0	0	0	1	1	0	0	0	0	0	0	0			0	67	0	1	1	0	1	23
434	0	0	0	0	0	0	0	1	1	0	0	0	0	0	0	0			0	67	0	0	1	0	0	27.2
435	0	1	1	1	0	0	0	0	0	0	1				1	0	0	0	1	55	0	0	1	0	0	38.3
436	0	0	0	0	0	0	0	0	1	0	0	0	0	0	0	0	0		0	64	0	0	1	0	1	25.3
437	0	0	0	0	0	0	0	0	1	0	0	0	0	0	0	0	0		0	54	1	0	0	0	0	19.2
438	0	1	0	1	0	0	0	1	1	0	0	0			0	0			1	61	1	0	1	1	0	23.4
439	1	1	0	1	0	0	0	0	0	0	0	0			0	0	0	0	1	69	0	0	1	1	0	20.8
440	0	0	0	0	0	0	0	1	1	1	0	0	0	0	0	0				55	0	0	1	0	0	30.6
441	0	0	0	0	0	0	0	1	1	1	0	0	0	0	0	0				57	0	1		0	0	25.9
442	0	0	0	0	0	0	0	1	0	0	0	0	0	0	0	0		1	0	58	0	1		0	1	24.1
443	0	0	0	0	0	0	0	0	1	0	0	0	0	0	0	0	0		1	59	0	1	1	0	0	30.9
444	0	0	0	0	0	0	0	0	0	0	0	0	0	0	0	0	0	1	0	63	1	0	1	0	1	33.7
445	0	0	0	0	0	0	0	1	0	0	0	0	0	0	0	0		1	1	52	0	0	1	0	1	25.1
446	0	0	0	0	0	0	0	0	0	0	0	0	0	0	0	0	0	0	0	76	0	0	0	1	0	25.3
447	0	1	0	1	0	0	0	1	1	0	0	0			0	0			0	66	0	0	1	0	0	23
448	1	1	1	1	0	0	0	1	1	0	0				0	0			0	78	0	1			1	25.6
449	0	0	0	1	0	0	0	1	1	1	0	0		0	0	0				62	0	0	0	0	0	23.5
450	0	0	0	0	0	0	0	0	1	1	0	0	0	0	0	0	0			62	0	1	1	0	1	29.1
451	0	0	0	0	0	0	0	1	0	0	0	0	0	1	0	0		0	1	64	0	0	1	1	0	22.3
452	1	0	0	0	0	0	0	1	0	0	0	0	0	0	0	0		1	0	66	0	1	0	1	1	27.3
453	0	0	0	1	0	0	0	0	0	0	0	0		0	0	0	0	0	0	55	0	0	1	0	0	24.2
454	0	0	0	1	0	0	0	1	1	1	0	0		0	0	0				58	0	1	0	0	1	26.4
455	1	0	0	0	0	0	0	0	0	0	0	0	0	0	0	0	0	0	1	64	0	0	0	1	0	25.9
456	1	1	0	1	0	0	0	0	0	0	0	0			0	0	0	0	0	66	0	1	1	1	1	26.4
457	1	0	0	0	0	0	0	1	1	0	0	0	0	0	0	0			0	66	0	0	0	1	0	19.5
458	0	1	1	1	0	0	0	0	0	0	0				0	0	0	0	0	54	0	1	0	0	1	23.5
459	0	0	0	0	0	0	0	1	1	1	0	0	0	0	0	0				71	0	1	0	1	0	30.3
460	0	0	0	0	0	0	0	0	1	0	0	0	0	0	0	0	1		1	53	0	0	1	0	1	25
461	0	0	0	0	0	0	0	0	1	0	0	0	0	0	0	0	1		0	66	0	1	1	1	1	25.5
462	1	0	0	0	0	0	0	1	0	0	0	0	1	1	0	0		1	0	63	0	0	0	0	0	32
463	1	0	0	0	0	0	0	1	1	1	0	0	0	0	0	0				66	0	0	1	0	1	26.7
464	0	0	0	0	0	0	0	1	1	1	0	0	0	0	0	0				66	0	0	0	1	0	30.2
465	0	1	0	1	0	0	0	1	0	0	0	0			0	0		1	1	56	0	0	1	0	0	24.9
466	0	0	0	0	0	0	0	0	0	1	0	0	0	0	0	0	0	0		54	0	0	0	1	0	32.8
467	1	1	1	1	0	0	0	0	0	0	0				0	0	0	1	1	70	0	0	0	1	0	24.6
468	0	0	0	0	0	0	0	0	0	0	0	0	0	0	0	0	0	0	0	56	0	0	0	0	0	25.2
469	0	1	0	0	0	0	0	1	1	1	0	1	0		1	0				58	0	0	1	0	0	23.4
470	0	0	0	0	0	0	0	1	1	1	0	1	1	1	0	0				71	0	0	1	0	1	23.1
471	0	0	0	0	0	0	0	1	1	0	0	0	0	0	0	0			0	64	0	0	1	0	1	23.5
472	0	0	0	0	0	0	0	1	1	1	0	0	0	0	0	0				56	1	0	0	1	0	19.3
473	0	1	0	1	0	1	0	1	1	1	0	0				0				57	0	0	0	1	0	33
474	0	1	0	1	0	0	0	1	1	0	0	0			0	0			1	66	0	1		1	1	23.6
475	0	0	0	0	0	0	0	1	1	1	0	0	1	0	0	0				50	1	0	1	0	1	21.4
476	0	0	0	0	0	0	0	1	0	1	0	0	0	0	0	0		0		53	0	0	1	0	0	33.2
477	0	1	0	0	0	0	0	0	1	0	0	0	0		0	0	0		0	59	0	1	1	0	0	22.1
478	0	0	0	0	0	0	0	0	1	0	0	0	0	0	0	0	0		0	62	0	1	1	0	1	22.8
479	0	0	0	0	0	0	0	0	0	1	0	0	1	1	1	0	0	0		70	0	1	1	1	1	30.4
480	0	1	1	1	0	0	0	1	0	1	1				1	0		0		66	0	1	1	1	0	29.5
481	0	0	0	0	0	0	0	1	1	0	0	0	0	0	0	0			0	71	0	0	0	0	1	30.5
482	0	0	0	0	0	0	0	1	1	0	0	0	0	0	0	0			0	65	0	1	1	0	0	23.5
483	0	1	0	1	0	0	0	0	1	0	1	1			1	0	0		1	61	0	1	0	1	0	17.2
484	0	0	0	0	0	0	0	1	0	0	0	0	0	0	0	0		0	0	52	1	0	1	0	1	23
485	0	0	0	0	0	0	0	0	0	1	0	0	0	0	0	0	0	0		53	0	0	0	0	0	26.3
486	0	0	0	0	0	0	0	0	1	0	0	0	0	0	0	0	0		0	68	0	0	1	1	0	22.6
487	0	0	0	1	0	0	0	0	1	1	0	0		0	0	0	0			69	0	1	0	0	0	31.8
488	0	0	0	0	0	0	0	1	1	0	0	0	0	0	0	0			0	78	0	0	0	0	0	21.8
489	0	0	0	1	0	0	0	1	1	0	0	0		0	0	0			1	61	0	0	1	0	0	24.9
490	0	0	0	1	0	0	0	1	1	1	0	0		0	0	0				67	0	0	0	1	0
491	1	0	0	0	0	0	0	0	0	1	0	0	0	0	0	0	0	0		73	0	0	0	1	0	23.4
492	0	0	0	0	0	0	0	1	1	0	0	0	0	0	0	0			0	62	0	0	1	0	0	24.5
493	0	0	0	0	0	0	0	1	1	0	0	0	0	0	0	0			0	69	0	0	1	0	1	20.3
494	0	0	0	0	0	0	0	1	0	0	0	0	0	0	0	0		1	0	52	0	0	1	1	0	35.2
495	0	0	1	0	0	0	0	1	0	0	0		0	0	0	0		0	0	61	0	0	0	0	0	30.9
496	0	0	0	0	0	0	0	1	1	0	0	0	1	1	0	0			1	69	0	0	1	0	0	28.6
497	1	0	0	0	0	0	0	1	1	0	0	0	0	0	0	0			0	69	0	1	1	0	1	25.8
498	0	0	0	0	0	0	0	0	0	0	0	0	0	0	0	0	0	0	0	59	0	0	1	0	0	23
499	0	1	0	1	0	0	0	1	0	1	0	1			0	0		0		63	0	0	1	1	0	31.8
500	0	1	0	1	0	0	0	1	0	1	0	0			0	0		0		64	0	0	1	0	1	28.6
501	1	0	0	0	0	0	0	0	1	0	0	0	0	0	0	0	0		0	68	0	1	0	1	0	28.4
502	0	1	0	1	0	0	0	0	1	0	0	0			0	0	0		0	71	1	0	0	1	0	35.9
503	0	0	0	0	0	0	0	0	1	1	0	0	0	0	0	0	0			71	0	1	1	0	0	19.2
504	0	0	0	0	0	0	0	0	1	0	0	0	0	0	0	0	1		0	74	0	0	0	1	0	31.5
505	0	0	0	0	0	0	0	0	0	0	0	0	0	0	0	0	0	1	0	61	0	0	1	0	0	28
506	0	0	0	0	0	0	0	1	1	1	0	0	1	1	0	0				69	0	0	1	1	0	19.7
507	1	0	0	0	0	0	0	1	1	0	0	0	0	0	0	0			1	62	0	1	1	0	1	29.6
508	0	0	0	0	0	0	0	1	1	0	0	0	0	0	0	0			0	72	0	1	1	1	0	22.8
509	0	0	0	0	0	0	0	0	0	0	0	0	0	0	0	0	0	0	0	66	1	0	0	0	1	21.7
510	0	0	1	0	0	0	0	1	1	1	0		0	0	0	0				70	0	0	1	0	0	24.9
511	0	1	0	0	0	0	0	1	1	0	0	0	0		0	0			0	70	0	1	1	0	0	21.9
512	0	0	0	0	0	0	0	1	1	0	0	0	0	0	0	0			0	57	0	1	1	0	1	25.9
513	0	0	0	0	0	0	0	1	1	1	0	0	0	0	0	0				56	0	0	1	0	0	25.2
514	0	0	0	1	0	0	0	0	0	0	1	0		0	0	0	0	0	0	71	1	0	1	1	0	24.7
515	0	0	0	1	0	0	0	0	1	0	0	0		0	0	0	1		0	65	0	0	1	1	0	32.5
516	0	1	0	1	0	0	0	0	0	0	0	1			1	0	0	1	0	59	0	1	1	0	0	25.5
517	0	1	0	1	1	1	0	1	1	1		0				0				69	0	1	1	1	0	21.2
518	0	0	0	1	0	0	0	1	1	1	0	0		0	0	0				72	0	1	1	1	1	30.8
519	1	0	0	0	0	0	0	0	1	1	0	0	0	0	0	0	0			60	0	0	0	0	0	30.7
520	0	0	0	0	0	0	0	0	0	0	0	0	0	0	0	0	0	0	1	64	0	0	0	0	1	24.9
521	0	1	0	0	0	0	0	1	1	0	0	0	0		0	0			1	54	0	0	1	0	0	27.6
522	0	1	0	0	0	0	0	1	1	0	0	0	0		0	0			0	57	0	0	1	0	1	25.2
523	0	0	0	1	0	0	0	1	0	0	0	0		0	0	0		0	0	71	0	0	1	1	0	25.3
524	0	1	0	0	0	0	0	0	0	0	0	0	0		0	0	0	0	1	56	0	0	0	0	0	37.2
525	0	0	0	0	0	0	0	1	1	0	0	0	0	0	0	0			0	68	0	1	0	1	1	26.8
526	0	0	0	0	0	0	0	1	1	0	0	0	0	0	0	0			1	68	0	0	1	1	0	26.8
527	0	0	0	0	0	0	0	1	1	1	0	0	0	0	0	0				53	0	1		0	1	31
528	0	0	0	0	0	0	0	0	0	0	0	1	1	0	0	0	0	0	0	56	0	0	0	0	0	36.1
529	0	0	0	0	0	0	0	0	1	0	0	0	0	0	0	0	0		0	77	0	1		1	1	27.9
530	0	0	0	0	0	0	0	0	0	0	0	0	0	0	0	0	0	0	0	64	0	0	1	1	0	24
531	0	0	0	0	0	0	0	1	1	0	0	0	0	0	0	0			0	50	0	0	0	0	0	22.4
532	0	0	0	0	0	0	0	0	1	1	0	0	0	0	0	0	1			69	0	0	1	0	0	25
533	1	0	0	0	0	0	0	0	1	1	0	0	0	0	0	0	0			78	1	0	1	1	1	21.2
534	0	0	0	0	0	0	0	1	1	1	0	0	1	1	0	0				61	0	1	0	1	0	26.5
535	0	0	0	0	0	0	0	0	0	0	0	0	0	0	0	0	1	1	1	63	1	0	1	1	0	21.5
536	0	1	0	1	1	1	0	1	0	0		0				1		0	1	61	0	0	1	1	0	30.7
537	0	0	0	0	0	0	0	1	1	0	0	0	0	0	1	0			0	50	1	0	1	0	0	21.3
538	0	0	0	0	0	0	0	0	1	0	0	0	0	0	0	0	0		0	57	0	1	1	0	1	25.5
539	0	1	0	1	0	0	0	1	0	0	0	0			0	0		0	1	62	0	1	1	0	1	29.1
540	0	0	0	0	0	0	0	1	1	1	0	0	0	0	0	0				66	0	0		1	0	34.8
541	0	0	0	0	0	0	0	1	1	1	0	0	0	0	0	0				51	0	0	1	0	1	23.2
542	0	0	0	0	0	0	0	0	1	0	0	0	0	0	0	0	1		1	54	0	0	1	0	1	31
543	0	0	0	0	0	0	0	0	0	0	0	0	0	0	0	0	1	0	0	55	0	0	1	0	0	33.1
544	0	1	0	0	0	0	0	0	0	0	0	0	1		0	0	0	1	0	59	0	1	0	0	1	26.5
545	0	0	0	0	0	0	0	0	0	0	0	0	0	1	0	0	0	1	0	52	0	0	0	0	0	20.2
546	0	0	0	1	0	0	0	0	1	0	0	0		0	0	0	0		0	53	0	1	1	1	1	26.1
547	0	0	0	1	0	0	0	0	1	1	0	0		0	0	0	0			58	0	1	1	0	0	30.6
548	0	0	0	0	0	0	0	0	1	0	0	1	1	1	0	0	0		0	54	1	0	0	0	0	27.1
549	0	0	0	1	0	0	0	0	0	0	0	0		1	1	1	0	0	0	58	0	0	1	1	1	28.5
550	0	0	0	0	0	0	0	1	1	0	0	0	0	0	0	0			0	55	1	0	1	0	1	23.9
551	0	0	0	0	0	0	0	0	0	0	0	0	0	0	0	0	0	0	0	61	0	1		0	1	23.6
552	0	0	0	0	0	0	0	0	1	0	0	0	0	0	0	0	0		0	60	1	0	1	1	0	28.4
553	0	0	0	0	0	0	0	1	1	0	0	0	0	0	0	0			1	70	0	0	0	1	0	22.3
554	0	0	0	0	0	0	0	1	1	1	0	0	1	1	0	0				50	0	0	1	0	0	22.9
555	0	0	0	0	0	0	0	1	1	1	0	0	0	0	0	0				50	0	1	0	0	1	29.1
556	0	0	0	0	0	0	0	0	1	0	0	0	0	0	0	0	1		1	50	1	0	1	0	0	29.1
557	0	0	0	1	0	0	0	0	1	0	0	0		1	0	0	0		1	60	0	1	1	0	1	26.9
558	0	0	0	0	0	1	0	1	0	0	0	0	1	0		1		1	0	53	0	0	0	0	0	27.9
559	0	0	0	1	0	0	0	0	1	0	0	0		0	0	0	0		0	51	0	0	1	0	0	30.8
560	1	0	0	1	0	0	0	0	0	0	0	0		0	0	0	1	0	0	62	0	0	0	1	0	24.7
561	0	0	0	0	0	0	0	1	1	0	0	1	1	0	0	0			0	69	1	0	0	1	0	26.7
562	0	0	0	0	0	0	0	0	1	0	0	0	0	0	0	0	1		1	61	0	1	1	0	1	29.2
563	1	0	0	0	0	0	0	0	1	0	0	0	0	0	0	0	1		0	64	0	1	1	0	0	25.7
564	0	0	0	1	0	0	0	0	1	1	0	0		0	0	0	1			59	0	1	0	0	1	29.9
565	0	0	0	0	0	0	0	1	1	1	0	0	0	0	0	0				58	1	0	1	0	1	20.1
566	0	0	0	0	0	0	0	0	1	0	0	0	0	0	0	0	0		1	51	0	1	1	0	1	28.7
567	0	1	0	1	0	0	0	1	0	0	0	0			0	0		1	0	58	0	0	0	0	0	24
568	0	1	1	1	0	0	0	0	1	1	0				0	0	1			55	0	0	0	0	0	28.3
569	1	0	0	0	0	0	0	1	1	1	0	0	1	1	1	1				57	0	0	1	0	1	27.9
570	0	0	0	0	0	0	0	0	1	1	0	0	1	1	0	0	0			56	0	1	0	0	1	32.1
571	1	0	0	0	0	0	0	0	1	1	0	0	0	0	0	0	1			76	0	0	0	1	0	20.7
572	0	0	0	1	0	0	0	1	1	0	0	0		1	0	0			0	50	0	1	1	0	0	25.4
573	1	0	0	1	0	0	0	0	1	1	0	0		1	0	0	1			53	0	1	1	0	1	25
574	0	0	0	0	0	0	0	0	0	0	0	0	1	1	0	0	1	0	0	55	0	0	1	1	0	24.2
575	0	0	1	1	0	0	0	1	0	0	0			1	0	0		0	0	51	0	0	0	0	1	24
576	0	1	0	1	0	0	0	1	1	0	0	0			0	0			1	57	0	1	0	1	1	34.6
577	0	1	0	0	0	0	0	0	0	0	0	0	0		0	0	1	1	1	73	0	0	0	1	0	27.2
578	0	0	0	0	0	0	0	0	0	0	0	0	0	0	0	0	1	1	0	53	1	0	1	0	1	27.7
579	0	0	0	1	0	0	0	0	1	1	0	0		0	0	0	1			57	0	1	0	0	1	33.4
580	0	1	0	0	0	0	0	1	0	0	0	0	1		1	1		1	1	54	0	0	1	0	0	22.5
581	0	1	0	1	0	0	0	0	0	1	0	0			0	0	1	0		58	0	1	1	0	1	21.6
582	0	0	0	1	0	0	0	1	0	1	0	0		0	0	0		0		52	0	0		1	0	24.7
583	0	0	0	0	0	0	0	1	0	1	0	0	0	0	0	0		1		65	0	0	1	1	0	27.5
584	0	0	0	1	0	0	0	1	1	1	0	0		1	0	0				60	0	1	1	1	0	25.3
585	0	0	0	0	0	0	0	1	1	1	0	0	0	0	0	0				60	0	1	0	1	1	26.8
586	1	0	0	0	0	0	0	0	1	0	0	0	0	0	0	0	0		0	55	1	0	0	0	1	27.4
587	0	0	0	0	0	0	0	1	1	1	0	0	0	0	0	0				56	0	1	1	0	0	28.5
588	0	0	0	0	0	0	0	0	1	1	0	0	0	0	0	0	0			64	0	1	1	0	1	22.4
589	0	0	0	0	0	0	0	1	1	1	0	0	0	0	0	0				55	0	0	0	0	0	32
590	0	0	0	0	0	0	0	1	1	1	0	0	0	0	0	0				60	0	0	0	0	1	25.5
591	0	0	0	0	0	0	0	1	0	0	0	0	0	0	0	0		1	0	60	0	0	0	1	0	30.3
592	0	0	0	0	1	0	0	1	1	1		0	0	0	0	0				57	0	0	1	0	0	26.3
593	0	0	0	0	0	0	0	1	1	1	0	0	0	0	0	0				63	0	1	1	0	1	29.4
594	0	0	0	0	0	0	0	1	1	0	0	0	0	0	0	0			0	52	0	1	1	0	1	23.3
595	0	0	0	1	0	0	0	1	1	0	0	0		0	0	0			0	67	0	0	1	1	0	25.5
596	0	1	0	1	1	0	0	1	0	0		0			0	0		0	0	60	0	0	0	1	1	22.1
597	0	0	0	0	0	0	0	1	1	1	0	0	0	0	0	0				70	0	1	1	1	0	23.3
598	0	0	0	1	0	0	0	1	1	0	0	0		0	0	0			0	54	0	1	1	0	0	39.7
599	0	0	0	0	0	0	0	1	1	1	0	0	0	0	0	0				64	0	1	0	0	0	23
600	0	0	0	0	0	0	0	0	1	1	0	0	0	0	0	0	0			58	1	0	0	0	0	26.5
601	0	0	0	0	0	0	0	0	0	0	0	0	0	0	0	0	0	1	1	64	1	0	0	1	1	22.7
602	0	1	0	1	0	1	1	1	1	1	0	0								58	0	1	1	0	0	22.1
603	0	0	0	0	0	0	0	0	0	0	0	0	0	0	0	0	0	1	0	60	0	1	0	1	1	27.3
604	1	0	0	1	0	0	0	1	1	0	0	0		0	0	0			1	75	0	0	1	1	1	27.9
605	0	1	0	1	0	0	0	1	1	0	0	0			0	0			0	70	0	1	1	1	0	22.1
606	0	0	0	0	0	0	0	0	0	0	0	0	0	0	0	0	1	1	0	59	0	0	1	0	1	28.5
607	0	1	0	0	0	0	0	1	1	0	0	0	0		0	0			1	60	0	0	0	1	0	24.1
608	0	0	0	0	0	0	0	1	1	0	0	0	1	1	1	1			0	66	0	1	1	1	1	28.4
609	0	0	0	0	0	0	0	0	0	0	0	0	0	0	0	0	0	0	0	55	0	1	0	0	0	36
610	0	0	0	0	0	0	0	0	0	0	0	0	0	0	0	0	0	0	1	51	0	1	1	0	1	30.1
611	0	0	0	0	0	0	0	1	1	1	0	0	1	1	0	0				58	0	1	1	1	0	17.8
612	0	0	0	0	0	0	0	1	0	1	1	0	1	1	1	0		0		59	0	1	0	0	0	31.2
613	0	1	1	1	0	0	0	0	1	0	0				0	0	0		1	51	0	1	1	0	0	22.9
614	0	1	1	1	0	0	0	0	1	0	0				0	0	0		1	59	0	1	1	0	1	22
615	0	1	0	1	0	0	0	1	1	1	0	0			0	0				60	0	0		1	0	39.6
616	0	0	0	0	0	0	0	0	0	0	0	0	0	1	1	0	1	0	1	55	0	1	0	0	1	31.6
617	0	0	0	0	0	0	0	0	1	0	0	0	0	0	0	0	0		0	72	0	1	1	1	1	22.4
618	0	0	0	0	0	0	0	0	1	0	0	0	1	1	1	1	0		0	50	0	0	0	0	1	23.4
619	0	0	0	0	0	0	0	1	0	0	0	0	0	0	0	0		1	0	52	0	1	1	0	1	25.2
620	0	0	0	0	0	0	0	0	0	0	0	0	0	0	0	0	0	0	0	58	1	0	0	1	0	19.8
621	0	0	0	1	0	0	0	1	0	0	0	0		1	0	0		1	1	52	0	0	1	0	1	20.8
622	0	0	0	1	0	0	0	1	1	1	0	0		1	0	0				50	0	0	1	1	0	38.6
623	0	0	0	0	0	0	0	1	0	1	0	0	0	0	0	0		1		68	0	1	0	1	1	33.1
624	0	0	0	1	0	0	0	1	1	1	0	0		0	0	0				68	0	1	1	0	1	27.5
625	0	0	0	0	0	0	0	0	1	1	0	0	0	0	0	0	1			59	0	1	0	0	1	29.4
626	0	0	0	0	0	0	0	0	0	1	0	0	0	0	0	0	0	1		64	0	0	0	1	0	21.6
627	0	0	0	0	0	0	0	0	1	0	0	0	0	0	0	0	1		0	61	0	0	0	0	1	29.4
628	0	1	0	1	0	0	0	1	0	1	0	0			0	0		1		55	0	0	0	0	0	29.1
629	0	0	0	0	0	0	0	0	1	0	0	0	0	0	0	0	1		1	54	0	0	1	0	1	23.6
630	0	0	0	0	0	0	0	0	1	0	0	0	0	0	0	0	1		0	52	1	0	0	0	1	26.8
631	0	0	0	0	0	0	0	0	1	0	0	0	0	0	0	0	0		0	62	1	0	0	1	0	25
632	0	1	1	1	0	0	0	0	0	0	1				1	1	1	1	1	52	0	0	1	0	0	21.2
633	1	0	0	0	0	0	0	0	0	0	0	0	0	0	0	0	0	0	0	63	0	1	1	0	0	34.7
634	0	0	0	1	0	0	0	0	0	1	0	0		0	0	0	1	1		50	0	0	1	0	1	25.9
635	0	1	0	1	1	1	1	1	1	0		0							1	53	0	0	1	0	0	32.4
636	0	0	0	0	0	0	0	0	0	0	0	0	1	0	0	0	0	0	0	51	1	0	1	0	1	24.6
637	0	0	0	1	0	0	0	0	0	1	0	0		1	0	0	0	1		65	0	0	1	1	0	26.3
638	0	0	0	0	0	0	0	0	1	0	0	0	0	0	0	0	1		0	50	0	1	1		0	23.7
639	0	1	0	1	0	0	0	1	0	0	0	0			0	0		1	0	52	0	1	0	0	1	28.5
640	0	0	0	0	0	0	0	0	1	0	0	0	0	1	0	0	1		1	55	0	1	0	0	0	28.8
641	0	0	0	0	0	0	0	1	0	0	0	1	1	1	0	0		0	0	56	1	0	0	0	0	22.8
642	0	0	0	0	0	0	0	1	0	1	0	0	0	0	0	0		0		68	0	0	0	1	0	27.4
643	0	0	0	0	0	0	0	0	0	0	0	0	0	0	0	0	0	0	0	51	0	0	0	1	0	29.4
644	0	1	0	0	0	0	0	0	0	0	0	0	0		0	0	1	0	1	52	0	0	0	0	0	34.7
645	0	0	0	0	0	0	0	0	1	1	0	0	0	0	0	0	1			57	1	0	0	0	1	24.4
646	0	0	0	0	0	0	0	1	1	1	1	0	1	1	1	1				52	0	1	1	1	0	26
647	0	1	0	1	0	0	0	1	1	1	0	0			0	0				57	0	1	1	0	0	28.1
648	0	0	0	0	0	0	0	0	1	1	0	0	0	1	1	1	1			51	0	1	0	0	0	25.9
649	0	0	0	0	0	0	0	0	0	0	0	0	0	0	0	0	0	1	0	50	0	0	1	0	0	26.1
650	0	0	0	0	0	0	0	0	0	0	0	0	0	0	0	0	0	1	0	59	0	1	1	0	0	29.6
651	0	0	0	0	0	0	0	0	1	0	0	0	0	0	0	0	0		0	65	1	0	0	1	1	18.2
652	0	0	0	0	0	0	0	0	0	0	0	0	0	0	0	0	0	0	0	63	0	1	0	1	0	27.3
653	0	1	0	1	0	0	0	1	1	0	0	0			0	0			1	58			1	0	1	27.8
654	0	0	0	0	0	0	0	0	1	0	1	0	1	1	1	0	0		1	66	0	0	1	0	1	22.1
655	0	0	0	0	0	0	0	0	1	0	0	0	0	0	0	0	0		0	62	0	1	0	0	1	31
656	0	1	0	1	0	0	0	0	0	0	1	0			1	1	0	1	1	51	0	0	1	0	0	30.5
657	0	0	1	1	0	0	0	1	0	0	0			1	0	0		1	1	55	0	1	1	1	0	29
658	0	1	1	1	0	0	0	0	0	0	0				0	0	0	0	0	53	0	0	0	0	0	25.9
659	0	0	0	0	0	0	0	0	1	0	0	0	0	0	0	0	0		1	54	1	0	0	0	0	23.4
660	0	1	0	1	0	0	0	0	0	0	0	0			0	0	0	0	0	57	0	1	1	1	1	24.1
661	0	0	0	0	0	0	0	0	0	0	0	0	0	0	0	0	1	0	0	50	1	0	0	0	0	27.8
662	0	0	0	0	0	0	0	1	1	1	0	0	0	0	0	0				52	0	0	1	0	1	28.4
663	0	0	0	0	0	0	0	1	1	1	0	0	0	0	0	0				62	0	0	1	0	1	25.5
664	0	0	0	0	0	0	0	1	1	1	0	0	0	0	0	0				60	0	0	0	0	0	35
665	0	0	0	0	0	0	0	0	1	0	0	0	0	0	0	0	0		0	50	0	1	1	0	0	27.4
666	0	1	0	1	0	0	0	0	0	1	0	0			0	0	1	1		71	0	0	0	1	0	22.5
667	0	0	0	1	0	0	0	0	0	1	0	0		0	0	0	0	0		66	1	0	1	1	1	25.6
668	0	0	0	1	0	0	0	1	1	0	0	0		0	0	0			0	61	0	0	1	1	0	26.2
669	0	0	0	0	0	0	0	1	1	0	0	0	0	0	0	0			0	61	0	0	1	0	1	24.9
670	0	0	0	0	0	0	0	1	0	0	0	0	0	0	0	0		0	0	74	0	0	1	1	0	22.8
671	0	0	0	0	0	0	0	1	1	1	0	0	0	0	0	0				50	0	0	1	0	1	27.5
672	0	0	0	0	0	0	0	1	1	1	0	0	0	0	0	0				54	0	1	1	0	1	28.4
673	0	0	1	0	0	0	0	0	1	1	1		1	1	1	0	0			58	0	0	0	1	0	30.1
674	0	0	0	0	0	0	0	1	1	0	0	0	0	0	0	0			0	66	0	1	0	1	1	30.9
675	1	0	0	0	0	0	0	1	1	0	0	0	0	0	0	0			1	68	0	0	1	0	0	24.7
676	0	0	0	0	0	0	0	0	1	0	0	0	0	0	0	0	0		1	70	0	1	1	1	1	25.8
677	1	0	0	0	0	0	0	1	1	0	0	0	0	0	0	0			1	56	0	1	1	1	1	24.3
678	0	0	1	1	0	0	0	1	1	0	0			1	1	1			1	53	0	0	1	0	0	20.7
679	1	1	1	1	1	0	0	1	1	0					0	0			1	68	0	0	0	1	1	23.5
680	0	0	0	0	0	0	0	1	1	0	0	0	0	0	0	0			0	64	0	1	1	1	0	23.8
681	0	1	0	1	1	0	0	1	1	0		0			0	0			0	56	1	0	0	1	1	31.2
682	0	0	0	0	0	0	0	0	0	0	0	0	0	0	0	0	0	1	0	55	0	0	0	0	0	33.3
683	0	0	0	0	0	0	0	0	1	0	0	0	0	0	0	0	0		1	60	0	0	0	1	0	20.4
684	0	1	0	1	0	0	0	1	0	0	0	0			0	0		0	0	61	0	0	1	0	1	22.9
685	0	0	0	0	0	0	0	0	0	0	0	0	0	0	0	0	1	0	0	61	0	1	1	0	1	23.2
686	0	0	0	1	0	0	0	1	1	1	0	0		0	0	0				67	0	0	0	1	0	24.3
687	0	0	0	0	0	0	0	0	0	0	0	0	0	0	0	0	1	0	1	69	0	1	1	0	0	20.1
688	0	0	0	0	0	0	0	1	1	0	0	0	0	0	0	0			0	56	0	1	1	0	1	21.6
689	0	1	1	1	0	1	1	1	1	0	1								1	60	0	0	1	0	0	22.2
690	0	1	1	1	0	1	1	0	1	0	1						1		1	61	0	0	1	0	1	18.6
691	0	0	0	1	0	0	0	0	0	1	0	0		0	0	0	1	1		59	0	0	1	0	0	19
692	0	0	0	1	0	0	0	1	1	0	0	0		0	0	0			0	64	0	0	0	0	1	29.6
693	0	1	1	1	0	1	0	1	1	0	0					1			0	54	0	0	0	1	0	26
694	0	1	0	1	0	0	0	0	1	0	0	0			0	0	0		0	57	0	1	1	0	1	23.2
695	0	0	0	0	0	0	0	1	1	0	0	0	0	0	0	0			1	63	0	0	0	0	0	25.1
696	0	0	0	1	0	0	0	0	1	1	0	0		0	0	0	1			51	0	0	1	0	0	26.3
697	0	0	0	0	0	0	0	0	0	1	0	0	0	0	0	0	0	1		60					0	23.8
698	0	1	1	1	0	0	0	1	1	1	1				0	0				61	0	0	0		0	22.7
699	0	0	0	1	0	0	0	1	1	1	0	1		1	0	0				72	0	0	1	0	0	21.5
700	0	0	0	1	0	0	0	1	1	1	0	1		1	0	0				74	0	0	1	0	1	22.2
701	0	0	0	0	0	0	0	1	1	0	0	0	0	0	0	0			1	71	0	1	1	1	1	20.6
702	0	0	0	0	0	0	0	1	1	0	0	0	0	0	0	0			0	66					1	27
703	0	0	0	0	0	0	0	1	1	1	0	0	0	0	0	0				69	0	0	1	1	1	26.6
704	0	0	0	0	0	0	0	0	0	0	0	0	0	0	0	0	0	0	0	65	0	0	0	1	0	27.8
705	0	0	0	1	0	0	0	1	1	1	0	0		0	0	0				70	0	0	1	1	1	25.1
706	0	0	0	0	0	0	0	1	1	0	0	0	0	0	0	0			1	53	0	0	1	0	0	25.5
707	0	0	0	1	0	0	0	0	0	0	0	0		0	0	0	0	1	0	57	0	1	1	0	1	24.2
708	0	0	0	0	0	0	0	0	1	0	0	0	0	0	0	0	0		0	56	1	0	0	0	0	25.4
709	0	0	0	0	0	0	0	0	0	0	0	0	0	0	0	0	0	0	1	67	0	1	1	0	1	30.8
710	0	1	1	1	0	0	0	0	0	0	0				0	0	0	0	1	68	0	1	1	0	1	28.7
711	0	0	0	0	0	0	0	1	1	0	0	0	0	0	0	0			0	50	0	0	1	0	1	28.4
712	0	0	0	1	0	0	0	0	0	0	0	0		0	0	0	0	0	0	59				0	1	31.4
713	0	0	0	0	0	0	0	1	0	0	0	0	0	0	0	0		1	1	56	0	1	0	0	1	25.3
714	0	0	0	0	0	0	0	1	1	0	0	0	0	0	0	0			1	75	0	0	1	1	0	27
715	0	0	0	0	0	0	0	1	1	1	0	0	0	0	0	0				62	0	0	1		0	19.8
716	1	1	0	0	0	0	0	0	0	0	0	0	0		0	0	0	0	1	56				0	0	22.9
717	0	0	0	0	0	0	0	1	0	0	0	0	0	0	0	0		0	0	67	0	1	1	0	1	27.7
718	0	0	0	0	0	0	0	0	1	1	0	0	0	0	0	0	1			60	0	0	0	0	0	33.8
719	0	0	0	1	0	0	0	1	1	1	0	0		0	0	0				58	0	0	1	0	1	30.5
720	0	0	0	1	0	0	0	1	1	0	0	0		0	0	0			0	56	0	0	0	0	0	26.6
721	0	0	0	0	0	0	0	0	1	1	0	0	0	0	0	0	0			61	1	0	1	1	0	35.1
722	0	0	0	0	0	0	0	0	1	1	0	0	0	0	0	0	0			67	0	1	0	1	1	25.8
723	0	0	0	0	0	0	0	1	1	1	0	0	0	0	0	0				63	0	1	1	1	0	30.1
724	0	0	0	0	0	0	0	0	1	1	0	0	0	0	0	0	1			68	0	0	1	1	0	31.6
725	1	0	0	0	0	0	0	0	1	1	0	0	0	0	0	0	0			73	0	1	0	1	0	23.4
726	0	0	0	0	0	0	0	0	1	0	0	0	0	0	0	0	1		1	75	0	0	1	1	1	26.3
727	0	0	0	0	0	0	0	0	0	0	0	0	0	0	0	0	1	1	1	53	1	0	0	0	0	26.9
728	1	0	0	1	0	0	0	1	1	0	0	0		0	0	0			1	70	0	0	1	1	0	22.7
729	1	0	0	0	0	0	0	1	1	0	0	0	1	1	1	1			1	61	0	0	1	0	0	18.9
730	0	0	0	0	0	0	0	0	0	0	0	0	0	0	0	0	0	0	0	71	0	1	1	1	0	22
731	0	0	0	0	0	0	0	0	0	0	0	0	0	0	0	0	0	0	0	70	0	1	1	1	1	31
732	0	0	0	0	0	0	0	0	1	1	0	0	0	0	0	0	0			67	0	0	0	1	1	22.5
733	0	0	0	0	0	0	0	1	1	1	0	0	0	0	0	0				53	0	1	0	1	0	24.5
734	0	0	0	0	0	0	0	1	1	0	0	0	0	0	0	0			0	80	0	1	1	1	0	24.1
735	0	0	0	1	0	1	0	0	0	0	0	0		1		1	0	0	1	61	0	0	1	1	0	27
736	0	0	0	0	0	0	0	1	1	0	0	0	0	0	0	0			0	62	1	0	1	1	0	24.2
737	1	0	0	0	0	0	0	0	1	0	0	0	0	0	0	0	0		0	53	0	1	1	0	0	24.6
738	0	0	0	1	0	0	0	1	1	1	0	0		1	0	0				61	0	1	1	1	0	23.9
739	0	0	0	0	0	0	0	1	0	0	0	0	0	0	0	0		0	1	61	0	0	1	0	1	27.5
740	0	0	0	0	0	0	0	1	1	1	0	0	0	0	0	0				63	0	1	1	1	0	27.6
741	1	0	0	0	0	0	0	1	1	0	0	0	0	0	0	0			0	67	0	1	1	1	1	20.7
742	0	0	0	0	0	0	0	1	1	0	0	0	0	0	0	0			1	56	0	0	1	0	1	27.8
743	0	1	0	1	0	0	0	1	1	0	0	0			0	0			1	55	0	0	1	0	0	37.6
744	0	0	0	0	0	0	0	1	0	0	0	0	0	0	0	0		1	0	54	1	0	1	1	1	31.8
745	0	0	0	0	0	0	0	1	0	0	0	0	0	0	0	0		1	0	52	0	0	1	0	0	20
746	0	0	0	0	0	0	0	0	0	1	0	0	0	1	0	0	0	0		72	0	1	1	1	0	23.3
747	0	0	0	0	0	0	0	1	1	1	0	0	1	0	0	0				52					0	28
748	0	1	1	1	0	1	1	1	1	1	1									55	0	1	1	0	0	21.2
749	0	0	0	1	0	0	0	1	1	1	0	0		0	0	0				56	1	0	1	0	0	21.5
750	0	0	0	0	0	0	0	0	1	0	0	0	0	0	0	0	0		0	69	0	0	1	1	0
751	1	0	0	1	0	0	0	0	0	0	0	0		0	0	0	0	0	0	66	0	1	1	1	1
752	0	0	0	0	0	0	0	0	1	1	0	0	1	0	0	0	1			65			1	0	0
753	0	0	0	0	0	0	0	1	1	0	0	0	0	1	0	0			1	72	0	1	1	1	1	25.6
754	0	0	0	0	0	0	0	0	0	0	0	0	0	0	0	0	0	0	0	63	1	0	1	1	0	24.4
755	0	0	0	0	0	0	0	1	0	0	0	0	0	0	0	0		0	0	75	0	0	1		1	25.3
756	0	0	0	0	0	0	0	0	0	0	0	0	0	0	0	0	0	0	0	59	0	1	0	1	0	27.3
757	0	0	0	0	0	0	0	1	1	0	0	0	0	0	0	0			0	61	0	0	0	0	0	25.3
758	0	1	1	1	0	0	0	1	1	1	0				1	0				51	0	1	0		0	27.2
759	0	0	0	0	0	0	0	1	1	1	0	1	1	1	1	1				52	0	1	1	1	1	24.8
760	0	0	0	0	0	0	0	0	0	0	0	0	0	0	0	0	0	0	0	53	0	0	1		1	26.4
761	0	0	0	0	0	1	0	0	1	0	0	0	0	0		0	1		0	73	0	0	1	1	0	26.7
762	0	0	0	0	0	0	0	1	1	1	0	0	0	0	0	0				50	0	1	1	0	1	31
763	0	0	0	0	0	0	0	0	0	0	0	0	0	0	0	0	0	0	0	74	0	1	0	1	1	19.7
764	0	1	0	1	0	1	1	0	1	1	0	0					0			71	0	0	1	1	0	23.7
765	0	1	0	1	0	0	0	0	1	1	0	0			0	0	0			73	0	1	1	1	1	24.7
766	0	0	1	0	0	0	0	1	1	0	0		0	0	0	0			1	68	0	1	1	1	0	21.2
767	0	0	0	0	0	0	0	0	1	1	0	0	0	0	0	0	0			72	0	1	1	1	1	30.3
768	1	1	1	1	0	0	0	1	0	1	0				0	0		0		76	0	0	1	0	0	22.6
769	1	0	0	1	0	0	0	0	0	0	0	0		0	0	0	1	1	1	67	0	0	0	0	0	23.6
770	0	0	0	1	0	0	0	0	1	0	0	0		0	0	0	0		1	70	0	0	1	1	0	19.4
771	0	0	0	1	0	0	0	0	0	0	0	0		0	0	0	0	0	1	69	0	0	1	1	1	24.2
772	0	0	0	0	0	0	0	0	1	0	0	0	0	0	0	0	0		1	61	0	0	1	0	1	23.1
773	0	0	0	0	0	0	0	0	0	1	0	0	0	0	0	0	1	1		61	0	1	1	0	0	37.5
774	0	0	0	0	0	0	0	1	1	0	0	0	0	0	0	0			1	77	0	1	1	1	1	24.7
775	0	0	0	0	0	0	0	0	1	0	0	1	1	1	0	0	0		1	54	0	1	1		1	25.1
776	0	0	0	1	0	0	0	0	1	0	0	0		0	0	0	0		0	52	0	0	1	0	1	27.3
777	0	1	1	1	0	0	0	0	0	0	0				0	0	0	0	0	54	0	1	0	0	0	34.3
778	0	0	0	0	0	0	0	1	1	1	0	0	1	0	0	0				52	0	1	0	0	0	29.1
779	0	0	0	0	0	0	0	0	0	1	0	0	0	0	0	0	1	0		67	0	0	1		0	28.2
780	0	0	0	0	0	0	0	1	0	0	0	0	0	0	0	0		1	1	77	0	0	1	1	1	25
781	0	0	0	0	0	0	0	1	1	1	0	0	0	0	0	0				72	0	0	0	1	0	37.3
782	1	0	0	0	0	0	0	1	1	1	0	0	0	0	0	0				71	0	1	1	1	1	27
783	1	0	0	0	0	0	0	1	1	0	0	0	0	0	0	0			0	66	0	1	0	0	0	22.3
784	0	0	0	1	0	0	0	1	1	1	0	0		0	0	0				59	0	0	1	0	1	25
785	0	0	0	1	0	0	0	0	0	1	0	0		0	0	0	1	0		60	0	0	1	1	0	23.6
786	0	0	0	0	0	1	0	0	0	0	0	0	1	0		0	1	1	1	72	0	1	1	1	0	26.1
787	0	0	0	0	0	0	0	1	1	0	0	0	0	0	0	0			0	70	0	0	1	1	0	31.6
788	0	0	1	1	0	0	0	0	0	1	0			0	0	0	1	0		60	0	0	0	1	0	24.3
789	0	0	0	0	0	0	0	0	0	0	0	0	0	0	0	0	0	0	1	60	0	1	0	0	1	27.5
790	0	0	0	0	0	0	0	0	0	0	0	0	1	1	1	1	0	0	1	58	0	0	1	0	0	27.6
791	0	0	0	0	0	0	0	1	1	1	0	0	0	0	0	0				62	0	0	0	1	0	29.3
792	0	0	0	1	0	0	0	0	0	0	0	0		1	0	0	1	1	1	51	0	1	1	1	1	30.1
793	0	0	0	0	0	0	0	1	1	0	0	0	0	0	0	0			1	71	0	0	1	1	1	24.5
794	0	0	0	0	0	0	0	1	1	0	0	0	0	0	0	0			1	73	0	1	1	1	0	16
795	1	0	0	1	0	0	0	1	0	0	0	0		0	0	0		1	1	79	0	1	1	1	0	30.1
796	0	1	0	1	0	0	0	1	1	1	0	0			0	0				62	0	0	1	0	1	25.4
797	0	0	0	1	0	0	0	1	1	1	0	0		0	0	0				71	0	0	1	0	0	27.8
798	0	1	1	1	0	0	0	1	1	0	0				0	0			1	74	0	1	0	1	1	25.1
799	0	1	1	1	0	0	0	1	1	0	0				0	0			1	78	0	1	0	1	0	22.5
800	0	0	0	0	0	0	0	1	0	0	0	0	0	0	0	0		0	0	56	0	0	1	1	0	33.9
801	0	0	0	1	0	0	0	1	1	0	0	0		0	0	0			1	80	0	0	1	1	0	19.5
802	1	0	0	0	0	0	0	0	1	0	0	0	0	0	0	0	0		0	68	0	0	0	1	0	22.8
803	0	0	0	0	0	0	0	0	1	1	0	0	0	0	0	0	0			56	0	1	1	0	1	20.6
804	0	0	0	0	0	0	0	1	1	1	0	0	0	0	0	0				54	0	1	1	0	0	26.7
805	0	0	0	0	0	0	0	0	0	0	0	0	0	0	0	0	0	0	1	67	0	0	1	1	0	25.3
806	0	0	0	0	0	0	0	1	0	0	0	0	0	0	0	0		1	0	59	0	0	0	0	0	24.1
807	0	0	0	0	0	0	0	0	0	1	0	1	1	0	0	0	0	0		55	0	0	1	0	0	17.7
808	0	0	0	0	0	0	0	1	1	0	0	0	0	0	0	0			1	54	1	0	1	0	1	26.6
809	0	0	0	1	0	0	0	1	1	0	0	0		0	0	0			0	67	0	0	1	0	0	23.1
810	0	0	0	0	0	0	0	0	0	0	0	0	0	0	0	0	0	1	1	70	0	1	1	0	0	29.9
811	0	1	0	0	0	0	0	0	0	0	0	0	1		0	0	0	0	0	76	0	1	1	0	1	24.2
812	0	0	0	0	0	0	0	1	1	0	0	0	1	0	0	0			1	74	0	0	1	1	0	21.1
813	0	0	0	0	0	0	0	0	0	0	0	0	0	0	0	0	0	0	0	64	0	0	0	1	1	29.8
814	0	0	0	0	0	0	0	1	1	0	0	0	0	0	0	0			1	75	0	1	1	1	0	30.9
815	0	0	0	0	0	0	0	0	0	0	0	0	0	0	0	0	0	1	0	64	0	0	1	1	0	33.3
816	0	0	0	0	0	0	0	0	0	0	0	0	0	0	0	0	1	0	0	68	0	1	1	1	1	30.1
817	0	1	1	1	0	0	0	0	0	0	0				0	0	0	0	0	66	0	0		1	0	27.6
818	0	0	0	0	0	0	0	1	0	0	0	1	1	1	0	0		1	1	54	0	1	0	0	1	29.8
819	0	1	0	0	0	0	0	0	0	1	0	0	0		0	0	1	1		65	0	0	1	1	0	26.2
820	0	0	0	0	0	0	0	1	1	0	0	0	0	0	0	0			0	66	0	1	1		0	31.2
821	1	0	0	1	0	0	0	1	0	0	0	0		0	0	0		0	0	70	0	0	0	1	0	21.8
822	0	0	0	0	0	0	0	1	0	0	0	0	0	0	0	0		0	0	64	0	1	0	1	0	21.7
823	0	0	0	1	0	0	0	1	0	1	0	0		1	0	0		0		69	0	0	1	1	0	21.8
824	0	0	0	0	0	0	0	1	1	0	0	0	0	0	0	0			1	68	0	0	1	1	0	19.7
825	0	0	0	0	0	0	0	0	0	1	0	0	0	0	0	0	0	0		59	0	0	0	1	0	27.3
826	1	0	0	0	0	0	0	1	1	1	0	0	0	0	0	0				68	0	0	1	1	0	26.2
827	0	0	0	1	0	0	0	1	1	0	0	0		0	0	0			1	55	0	0	1	0	0	22.3
828	0	0	0	1	0	0	0	1	1	0	0	0		1	0	0			0	78	0	0	0	1	0	23.7
829	1	1	1	1	0	0	0	1	1	0	0				0	0			1	67	1	0	1	1	1	22.3
830	0	1	1	1	0	0	0	1	1	0	0				0	0			1	64	0	0	0	1	0	22.3
831	1	0	0	0	0	0	0	1	1	0	0	0	0	0	0	0			0	66	0	0	0	1	1	19
832	1	0	0	0	0	0	0	1	0	0	0	0	0	0	0	0		1	0	68					0	23.4
833	0	0	0	1	0	0	0	1	0	0	0	0		1	0	0		1	0	66	0	0	1	1	1	22.3
834	0	0	0	0	0	0	0	1	0	0	0	0	0	1	0	0		1	0	61	0	0	1	1	0	25.3
835	1	1	0	1	1	0	0	1	0	0		1			0	0		1	0	77	0	0	1	1	0	25.8
836	0	0	0	0	0	0	0	0	1	1	0	0	0	0	0	0	0			74	0	1	1	1	1	23.9
837	0	0	0	0	0	0	0	0	1	1	0	0	0	0	0	0	0			62	0	0	1	1	0	23.5
838	1	0	0	0	0	0	0	1	1	0	0	0	0	0	0	0			1	65	0	0	1	0	0	23.5
839	0	0	0	0	0	0	0	1	1	0	0	0	0	0	0	0			0	68	0	0	1	0	1	20
840	1	0	0	0	0	0	0	0	1	1	0	1	0	1	0	0	0			72	0	0	0	1	0	33.2
841	0	1	0	0	0	0	0	1	0	0	0	0	0		0	0		1	0	71	0	0	1	0	0	23.6
842	0	0	0	0	0	0	0	0	0	0	0	0	0	0	0	0	0	0	0	58	0	0	0	1	0	22.3
843	0	0	0	0	0	0	0	0	1	1	0	0	0	0	0	0	1			72	0	1	1	1	1	27.5
844	0	1	0	1	1	0	0	1	0	0		0			0	0		0	0	70	0	1	1	1	1	25.5
845	0	1	0	1	1	0	0	1	0	0		0			0	0		1	1	64	0	1	1	0	0	25.4
846	0	1	0	1	0	0	0	0	0	0	0	0			0	0	1	1	1	55	0	0	1	1	0	21.5
847	0	0	0	0	0	0	0	0	1	0	0	0	0	0	0	0	0		1	50	0	0	1	0	1	23.7
848	0	0	0	0	0	0	0	1	1	1	0	0	0	0	0	0				65	0	1	1	0	1	27.2
849	0	0	0	0	0	0	0	0	1	1	0	0	0	0	0	0	1			57	0	0	1	0	0	23.4
850	0	1	0	1	1	0	0	0	0	1		0			0	0	0	0		61	0	0	1	0	0	22
851	0	0	0	0	0	0	0	0	0	0	0	0	1	0	0	0	0	1	1	52	0	1	1	0	1	23.5
852	0	0	0	0	0	0	0	1	1	1	0	0	1	0	0	0				52	0	0	1	0	0	22
853	0	0	0	0	0	0	0	1	0	0	0	0	0	0	0	0		1	0	56	0	0	1	0	1	24.2
854	0	0	0	0	0	0	0	0	0	0	0	0	0	0	0	0	1	1	0	55	0	0	1	0	0	26
855	0	0	0	0	0	0	0	0	1	0	0	0	0	0	0	0	1		0	56	0	0			0	32.8
856	1	0	0	0	0	0	0	1	1	0	0	0	0	0	0	0			1	57	0	0	1	0	1	25.9
857	0	0	0	0	0	0	0	1	1	0	0	0	0	0	0	0			0	55	0	0	1	0	0	27.5
858	0	0	0	0	0	0	0	1	0	0	0	0	0	0	0	0		1	1	58	0	0	1	0	1	27.4
859	1	0	0	0	0	0	0	1	1	0	0	0	0	0	0	0			1	67	0	0	1	1	0	28.5
860	0	0	0	0	0	0	0	1	0	0	0	0	0	0	0	0		1	1	67	0	0	0	0	1	23.5
861	0	0	0	0	0	0	0	1	1	0	0	0	0	0	0	0			1	65	0	1	1	0	0	36.6
862	0	0	0	0	0	0	0	0	1	1	0	0	0	0	0	0	0			60	0	1	1	1	1	23.4
863	0	0	0	0	0	0	0	1	0	1	0	0	0	0	0	0		0		63	0	0	1	0	0	21.7
864	1	0	0	0	0	0	0	1	0	1	0	0	0	0	0	0		0		71	0	0	1	0	1	24
865	1	1	0	1	0	0	0	1	1	1	0	1			0	0				60	0	0	1	0	0	22
866	0	0	0	0	0	0	0	0	0	1	0	0	0	0	0	0	0	0		67	0	0	0	1	0	24.7
867	1	0	0	0	0	0	0	1	0	1	0	0	1	0	0	0		1		60	0	1	1	0	1	32
868	0	1	1	1	0	0	0	0	1	0	0				1	1	0		0	58	0	1	1	0	1	26.1
869	0	1	1	0	1	1	1	1	0	0			1					1	1	51	0	1	0	0	0	22.8
870	0	0	0	0	0	0	0	1	1	0	0	0	1	0	0	0			1	54	0	0	1	0	0	25.1
871	0	0	0	1	0	0	0	1	1	1	0	0		0	0	0				65	0	0	1	1	0	31.2
872	0	0	0	0	0	0	0	0	1	1	0	0	0	0	0	0	0			61	1	0	1	0	0	22.7
873	0	1	0	1	0	0	0	1	1	1	0	0			0	0				63	0	0	1	1	0	29.6
874	0	1	0	1	0	0	0	1	1	0	0	0			0	0			0	67	0	1	0	1	1	23.6
875	1	1	0	1	0	0	0	1	1	0	0	0			0	0			0	65	0	1	1	1	0	25.7
876	0	1	1	1	0	0	0	1	0	0	1				1	0		1	1	65	0	0	0	0	0	20.5
877	1	1	0	1	0	0	0	1	1	0	0	0			0	0			1	77	0	1	1	1	1	24.9
878	0	1	0	1	0	0	0	1	1	0	0	0			0	0			0	65	0	0	1	1	0	20.3
879	0	1	1	1	0	0	0	1	1	1	0				0	0				66	0	0	1	0	1	27.6
880	0	1	1	1	0	0	0	0	1	0	0				0	0	0		0	65	0	0	1	0	0	30
881	0	0	0	0	0	0	0	1	1	0	0	0	0	0	0	0			0	76	0	1	1	0	1	26
882	0	0	0	0	0	0	0	0	1	0	0	0	0	0	0	0	1		0	64	0	0	1	0	1	27.5
883	0	0	0	0	0	0	0	0	1	0	0	0	0	0	0	0	1		0	65	0	0	1	0	0	25.8
884	0	0	0	0	0	0	0	1	1	1	0	0	0	0	0	0				56	0	0	1	0	1	24.4
885	0	0	1	1	0	0	0	1	1	1	0			0	0	0				67	0	0	1	1	0	25
886	0	0	0	0	0	0	0	1	1	1	0	0	0	0	0	0				80	0	0	1	0	1	22.8
887	0	0	0	0	0	0	0	1	1	1	0	0	0	0	0	0				62	0	0	1	1	0	23.6
888	0	1	0	0	0	0	0	1	1	1	0	0	1		0	0				68	0	0	0	1	0	29.9
889	0	0	0	0	0	0	0	0	1	0	0	0	0	0	0	0	1		0	64	0	1	0	0	0	27.3
890	0	0	0	0	0	0	0	0	1	0	0	0	0	0	0	0	0		0	69	0	1	1	1	1	34.2
891	0	0	0	0	0	0	0	0	0	0	0	0	0	0	0	0	0	0	0	64	1	0	1	1	0	27.3
892	0	0	0	0	0	0	0	0	1	0	0	0	0	0	0	0	0		1	74	0	1	1	1	1	21.2
893	0	0	0	0	0	0	0	1	0	0	0	0	0	0	0	0		1	0	76	0	1	1	1	0	30.1
894	0	0	0	0	0	0	0	1	1	1	0	0	0	0	0	0				65	0	0	1	1	0	23
895	0	0	0	0	0	0	0	0	1	0	0	0	0	0	1	0	1		1	65	0	0	0	1	0	30.1
896	0	0	0	0	0	0	0	0	1	0	0	0	0	0	0	0	0		0	71	0	1	1	1	0	25.7
897	0	0	0	1	0	0	0	1	1	1	0	0		0	0	0				70	0	1	1	1	1	23.9
898	0	0	0	0	0	0	0	0	0	0	0	0	0	1	0	0	0	1	0	54	0	0	1	0	1	22.9
899	0	0	0	0	0	0	0	0	0	0	0	0	0	1	0	0	1	1	0	50	0	0	1	0	0	22.6
900	0	0	0	0	0	0	0	1	1	1	0	0	0	0	0	0				54	0	0	1	0	0	27.5
901	0	0	0	0	0	0	0	0	1	1	0	0	1	0	0	0	1			50	0	0	1	0	0	22
902	1	0	0	0	0	0	0	1	1	0	0	0	0	0	0	0			0	71	1	0	1	0	0	25.7
903	0	1	0	1	0	1	0	0	0	0	0	0				0	0	0	1	52	0	1	1	0	0	39.9
904	0	0	0	0	0	0	0	0	1	0	0	0	0	0	0	0	0		0	66	0	1	1	1	0	24.5
905	0	0	0	1	0	0	0	1	1	0	0	0		0	0	0			0	65	0	0	1	0	0	27.9
906	0	0	0	0	0	0	0	0	0	0	0	0	0	0	0	0	0	1	0	62	1	0	1	1	1	24.5
907	0	0	0	0	0	0	0	1	0	0	0	0	0	0	0	0		1	0	58	0	0	0	1	0	33.6
908	0	1	1	0	0	0	0	1	0	0	0		0		0	0		0	0	56	0	0	0		0	26.5
909	0	0	0	0	0	0	0	0	0	0	0	0	0	0	0	0	0	1	1	53	0	0	1	0	1	25.1
910	0	0	0	1	0	0	0	1	1	0	0	1		1	0	0			0	56	0	0	1	0	0	32.3
911	0	0	0	1	0	0	0	0	1	1	0	0		0	0	0	0			55	0	1	1		0	26.2
912	0	0	0	0	0	0	0	0	0	0	0	0	0	0	0	0	0	0	0	59	0	1	0	0	1	32.4
913	0	0	0	0	0	0	0	0	1	0	0	0	0	0	0	0	0		1	62	0	0	1	0	0	29.7
914	0	0	0	0	0	0	0	0	1	0	0	0	0	0	0	0	0		1	68	0	0	1	0	1	25.4
915	0	0	0	0	0	0	0	0	1	0	0	0	0	0	0	0	0		0	55	0	1	1	0	1	27.7
916	0	0	0	0	0	0	0	0	1	0	0	0	0	0	0	0	0		0	60	0	0	1	0	0	28.4
917	0	0	0	0	0	0	0	0	0	0	0	0	0	0	0	0	1	0	0	69	0	0	1	1	0	26.8
918	0	0	0	1	0	0	0	0	1	0	0	0		1	0	0	0		0	66	0	1	1	1	1	27.5
919	0	0	0	0	0	0	0	0	0	0	0	0	0	0	0	0	0	0	0	74	0	1	1	1	0	24
920	1	0	0	0	0	0	0	0	0	0	0	0	0	0	0	0	0	0	1	65	0	1	1	0	1	27.5
921	0	0	1	1	0	0	0	0	0	0	0			1	0	0	0	1	1	63	0	0	1	0	0	25.2
922	0	0	0	1	0	0	0	1	1	0	0	0		0	0	0			1	55	1	0	1	0	0	27.2
923	0	0	0	0	0	0	0	0	1	0	0	0	0	0	0	0	0		0	64	0	0	1	0	1	24.6
924	1	0	0	0	0	0	0	0	1	1	0	0	0	0	0	0	0			64	0	0	1	0	0	26.6
925	0	0	0	0	0	0	0	1	1	0	0	0	1	1	0	0			0	61	0	0	1	0	0	30.1
926	0	0	0	0	0	0	0	1	1	0	0	0	0	0	0	0			0	67	0	0	1	0	1	24.8
927	1	0	0	0	0	0	0	0	1	1	0	0	0	0	0	0	0			64	0	1	1	1	1	25.1
928	0	0	0	0	0	0	0	0	1	1	0	0	0	0	0	0	1			58	0	0	1	1	0	25.3
929	0	0	0	1	0	0	0	1	0	0	0	0		0	0	0		1	0	74	0	0	0	1	0	29.4
930	0	1	1	1	1	0	0	1	1	0					0	0			1	55	0	0	1	0	0	27.1
931	0	0	0	0	0	0	0	0	0	1	0	0	0	0	0	0	0	0		57	0	1	1	0	1	22.9
932	1	0	0	0	0	0	0	0	0	0	0	0	0	0	0	0	1	1	1	67	0	1	1	1	1	24.3
933	0	0	0	1	0	1	1	0	1	0	0	0		0			0		1	60	0	1	1	0	0	31.6
934	0	0	0	0	0	0	0	1	0	0	0	0	0	0	0	0		1	1	62	0	1	0	0	1	35.9
935	0	0	0	0	0	0	0	1	0	0	0	0	0	0	0	0		0	0	58	0	0	0	0	0	27.3
936	0	1	0	1	0	0	0	0	1	0	0	0			0	0	0		0	64	0	1	1	0	1	29.4
937	0	0	0	1	0	0	0	0	1	1	0	0		1	1	1	1			55	0	0	1	0	0	26.7
938	0	0	0	0	0	0	0	1	1	1	0	0	0	1	0	0				73	0	0	1	0	1	25
939	0	0	0	1	0	0	0	1	0	0	0	0		0	0	0		0	1	64	0	0	0	1	0	20.7
940	0	0	0	0	0	0	0	1	0	0	0	0	1	0	0	0		1	1	60	0	0	1	1	1	28.1
941	0	0	0	0	0	0	0	1	1	1	0	1	1	1	0	0				59	0	0	1	0	1	23.9
942	1	1	0	1	0	0	0	1	1	0	0	1			1	0			1	67	0	1	1	1	1	27.1
943	0	0	0	0	0	0	0	1	1	0	0	0	0	0	0	0			0	64	0	0	1	0	0	28.9
944	0	0	0	0	0	0	0	0	0	1	0	0	0	0	0	0	1	1		84	0	0	1	1	0	24.9
945	0	0	0	1	0	0	0	1	1	0	1	1		1	0	0			1	69	0	0	1	0	0	27
946	0	0	0	0	0	0	0	0	0	0	0	0	0	0	0	0	0	0	0	67	1	0	1	1	0	21
947	0	0	0	0	0	0	0	0	1	0	0	0	0	0	0	0	0		0	66	0	0	1	0	1	27.3
948	0	0	1	1	0	0	0	0	1	1	0			0	0	0	0			68	0	1	0	1	1	23.9
949	1	0	1	1	0	0	0	1	0	1	0			0	0	0		1		67	0	1	1	1	0	27.9
950	0	0	0	0	0	0	0	0	0	0	0	0	0	0	0	0	1	0	1	58	0	1	1	1	0	28
951	0	0	0	0	0	0	0	0	0	0	0	0	0	0	0	0	1	0	0	67	0	1	0	0	0	23
952	0	0	0	0	0	0	0	1	0	0	0	0	0	0	0	0		0	0	60	0	0	0	0	1	27.2
953	0	0	0	0	0	0	0	0	0	1	0	0	0	0	0	0	1	1		72	0	1		1	1	23.7
954	0	0	0	0	0	0	0	0	0	1	0	0	0	0	0	0	1	1		71	0	0		1	0	22.2
955	0	0	0	0	0	0	0	0	0	0	0	0	0	0	0	0	0	1	1	65	0	0	1	1	0	25.6
956	1	1	0	0	0	0	0	1	1	0	0	1	1		1	0			1	65	0	0	1	1	0	24.7
957	0	0	0	0	0	0	0	0	1	0	0	0	0	0	0	0	1		0	73	0	1	0	1	1	26.1
958	0	0	0	0	0	0	0	0	1	0	0	0	0	0	0	0	0		0	63	1	0	1	0	1	24.9
959	0	0	0	0	0	0	0	0	1	1	0	0	1	0	0	0	0			62	1	0	1	1	1	23.5
960	0	0	0	0	0	0	0	0	1	0	0	0	0	0	0	0	0		0	53	0	1	1	0	0	30.3
961	0	0	0	0	0	0	0	0	1	0	0	0	0	0	0	0	0		0	60	0	1	1	1	1	27.7
962	0	0	0	0	0	0	0	0	0	0	0	0	0	0	0	0	0	0	0	54	0	1	1	0	0	23
963	0	0	0	0	0	0	0	0	1	0	0	0	0	0	0	0	1		0	57	0	0	1	0	1	29.1
964	0	0	0	1	0	0	0	0	1	0	0	0		0	0	0	1		1	61	0	0	1	0	1	27.1
965	0	0	0	0	0	0	0	0	0	0	0	0	0	0	0	0	1	0	0	62	0	0	1	1	0	25.5
966	0	0	0	0	0	0	0	0	0	0	0	0	0	0	0	0	0	0	0	69	0	1	0	1	0	32
967	1	0	0	0	0	0	0	0	0	1	0	0	0	0	0	0	0	1		62	0	1	0	1	0	35.2
968	1	0	0	1	0	0	0	1	0	0	0	0		0	0	0		0	0	63	0	0	0	0	1	27
969	0	0	0	1	0	0	0	1	0	0	0	0		0	0	0		0	0	61	0	0	0	0	0	26.2
970	1	1	0	0	0	0	0	0	0	0	1	0	1		1	1	0	1	0	78	0	1	0	1	0	25.9
971	0	0	0	0	0	0	0	1	0	0	0	0	0	0	0	0		1	1	67	0	1	1	1	1	28.7
972	0	0	0	0	0	0	0	1	0	0	0	0	0	0	0	0		1	0	65	0	0	0	0	0	22.7
973	0	0	0	0	0	0	0	0	1	0	0	0	1	0	0	0	0		1	53	0	1	1	0	1	25.6
974	0	0	0	0	0	0	0	0	1	1	0	0	1	0	0	0	1			56	0	0	0	0	1	24.7
975	0	0	0	0	0	0	0	0	1	1	0	1	1	1	0	0	0			61	0	0	0	1	0	30.8
976	0	0	0	1	0	0	0	1	1	0	0	0		0	0	0			0	67	0	1	0	1	1	30.2
977	0	0	0	0	0	0	0	1	1	0	1	0	1	1	1	0			0	63	0	1	1	1	0	31.6
978	0	0	0	0	0	0	0	0	0	0	0	0	0	0	0	0	0	0	0	63	0	0	1	0	1	22.8
979	1	0	0	0	0	0	0	0	0	0	0	0	0	0	0	0	0	1	1	60	0	0	1	0	0	28.6
980	0	1	0	1	0	0	0	1	0	1	0	0			0	0		0		68	0	0	1	1	1	25
981	0	1	0	0	0	0	0	1	0	0	0	0	0		0	0		1	0	68					0	23
982	0	0	0	0	0	0	0	0	0	0	0	0	0	0	0	0	0	0	1	67	0	0	1	1	0	25.9
983	0	1	0	0	0	0	0	0	1	0	0	0	1		0	0	1		0	70	0	1	1	1	1	25.6
984	1	1	0	0	0	0	0	0	1	0	0	0	1		0	0	0		0	67	0	1	1	1	0	29.7
985	1	0	0	0	0	0	0	1	1	1	0	0	1	1	0	0				70	0	1	0	1	1	26
986	0	0	0	1	0	0	0	0	1	1	0	0		1	0	0	0			57	0	0	1	0	0	24.6
987	0	0	0	0	0	0	0	0	1	1	0	0	0	0	0	0	0			51	0	0	1	0	1	27.7
988	0	0	0	0	0	0	0	0	0	0	0	0	0	0	0	0	0	1	1	63	0	1	1	0	1	28.4
989	0	0	0	0	0	0	0	1	0	0	0	1	1	1	0	0		1	1	62	0	0	1	0	0	21.6
990	0	0	0	0	0	0	0	0	0	0	0	0	0	0	0	0	1	1	1	56	1	0		0	0	24.7
991	0	0	0	0	0	0	0	0	1	0	0	0	0	0	0	0	1		0	65	0	0	1	1	1	25
992	0	0	0	0	0	0	0	0	1	1	0	0	0	0	0	0	1			65	0	1	1	1	1	26.6
993	0	0	0	0	0	0	0	0	1	1	0	0	0	0	0	0	1			61	0	0	1	1	0	28.7
994	0	1	0	1	0	0	0	1	1	0	0	0			0	0			0	59	0	0	1	0	0	23.3
995	0	1	0	1	0	1	0	0	1	1	0	0				0	1			52	0	1	1	1	0	24.8
996	0	0	0	0	0	0	0	1	1	1	0	0	0	0	0	0				69	0	0	1	1	1	27.4
997	0	0	0	1	0	0	0	1	1	0	0	0		0	0	0			1	69	0	1	1	1	1	32.5
998	0	0	0	0	0	0	0	0	1	0	0	0	0	0	0	0	0		1	60	1	0	1	0	1	22.7
999	0	1	0	1	0	1	0	1	1	1	0	0				0				66	0	0	1	1	0	25.1
1000	0	0	0	1	0	0	0	1	1	0	0	0		0	0	0			0	62					0	24.1
1001	0	1	0	0	0	0	0	0	1	0	0	0	0		0	0	0		1	65	0	1	0	1	0	25.4
1002	0	0	0	0	0	0	0	0	1	0	0	0	1	0	0	0	0		0	50	0	0	0	0	1	26.1
1003	0	0	0	0	0	0	0	0	1	1	0	0	0	0	0	0	1			62	1	0	1	1	0	20.7
1004	0	0	0	0	0	0	0	1	0	1	0	0	0	0	0	0		1		58	0	1	0	0	1	26.5
1005	0	0	0	0	0	0	0	0	1	1	0	0	0	0	0	0	1			54	0	0	1	0	0	26.3
1006	0	1	1	1	0	0	0	0	0	1	1				0	0	1	0		60	0	0	1	0	0	43.5
1007	0	1	0	1	0	0	0	0	0	0	0	0			0	0	0	1	1	53	0	1	1	0	0	24.7
1008	0	0	0	0	0	0	0	1	1	1	0	0	0	0	0	0				51	0	0	1	0	0	30.1
1009	0	0	0	0	0	0	0	0	0	0	0	0	0	0	0	0	0	0	0	53	0	0	1	0	0	23.4
1010	0	0	0	0	0	0	0	0	0	0	0	0	0	0	0	0	1	1	1	52	0	1	1	0	0	25.5
1011	0	1	0	0	0	0	0	0	0	0	0	0	1		0	0	0	1	1	56	1	0	1	0	0	22.5
1012	0	0	0	0	0	0	0	0	1	0	0	0	0	0	0	0	1		1	66	0	1	1	0	1	29.2
1013	0	0	0	0	0	0	0	1	1	1	0	0	0	0	0	0				58	0	0	1	1	0	33.2
1014	0	0	0	0	0	0	0	0	1	0	0	0	0	0	0	0	0		0	59	0	0	0	1	0	30
1015	0	1	0	1	0	0	0	0	0	1	0	0			0	0	0	0		59	0	0	1	0	1	28.7
1016	0	0	0	0	0	0	0	1	1	1	0	1	1	1	1	1				51	0	0	1	0	1	24.2
1017	0	0	0	0	0	0	0	0	0	0	0	0	0	0	0	0	0	0	0	64	0	0	1	0	1	28.8
1018	0	0	1	1	0	0	0	0	0	0	0			1	0	0	0	0	0	63	0	1	0	1	0	24.7
1019	0	0	0	0	0	0	0	0	1	0	0	0	0	1	0	0	0		0	74	0	0	0	1	1	26
1020	0	0	0	0	0	0	0	1	1	0	0	0	0	0	0	0			0	69	0	0	0	1	0	26.1
1021	0	0	1	1	0	0	0	0	1	0	0			0	0	0	0		0	66	0	0	1	0	0	22.2
1022	0	0	0	0	0	0	0	1	0	1	0	0	0	0	0	0		0		51	0	1	1	0	0	23.8
1023	0	0	0	1	0	0	0	0	1	0	0	0		0	0	0	0		0	55	1	0	1	0	1
1024	1	0	0	0	0	0	0	0	0	0	0	0	0	0	0	0	0	0	1	78	0	0		1	0	19.5
1025	0	1	1	1	1	0	0	1	1	1					0	0				60	0	1	0	0	0	25.4
1026	0	1	0	0	0	0	0	1	1	1	0	0	0		0	0				64	0	1	1	0	1	32.5
1027	0	0	0	0	0	0	0	0	0	0	0	1	0	0	0	0	1	1	0	64	0	1	1	0	1	30
1028	0	0	0	0	0	0	0	0	0	0	0	1	0	0	0	0	1	1	0	61	0	1	1	1	0	24.5
1029	0	0	0	0	0	0	0	0	1	0	0	0	0	0	0	0	1		1	62	0	1	1	0	0	23.5
1030	0	1	0	1	0	0	0	1	1	1	0	1			1	1				51	0	0	1	0	1	28.7
1031	0	0	0	0	0	0	0	0	1	0	0	0	0	0	0	0	0		1	60	0	0	1	0	1	23.7
1032	0	0	0	0	0	0	0	0	1	0	0	0	0	0	0	0	1		1	62	0	0	1	1	0	28.1
1033	0	1	0	1	0	0	0	1	0	0	0	0			0	0		1	0	59	0	1	1	0	1	23.9
1034	0	0	0	0	0	0	0	1	1	1	0	0	1	1	0	0				54	0	0	0		0	27
1035	1	0	0	0	0	0	0	1	1	0	0	0	0	0	0	0			0	66	0	0	0	0	0	24.9
1036	0	0	0	0	0	0	0	0	0	1	0	0	0	0	0	0	1	0		54	0	1	1	0	1	23.2
1037	0	0	0	0	0	0	0	0	1	0	0	0	0	0	0	0	1		0	52	0	0	1	0	1	25.2
1038	0	1	0	1	0	1	0	0	1	0	0	0				0	1		0	63	0	0	0	1	0	24.6
1039	0	0	0	0	0	0	0	0	0	0	0	0	0	0	0	0	0	1	0	61	0	1	1	1	0	33.5
1040	0	0	0	0	0	0	0	0	0	0	0	0	0	0	0	0	0	1	1	68	1	0	1	1	0	20.2
1041	0	0	0	0	0	0	0	1	1	0	0	0	0	0	0	0			0	62	0	1	1	0	1	20
1042	0	0	0	0	0	0	0	0	1	1	0	0	0	0	0	0	1			61	0	0	0	1	0	26
1043	0	0	0	1	0	0	0	1	1	1	0	1		0	0	0				71	0	1	1	1	0	29.3
1044	0	0	0	0	0	0	0	1	1	1	0	0	0	0	0	0				51	0	0	0	0	0	23.3
1045	0	0	0	0	0	0	0	0	0	0	0	0	0	0	0	0	0	0	1	51	0	1	0	1	0	32
1046	0	1	0	0	0	0	0	0	1	0	0	0	0		0	0	0		1	71	1	0	1	1	1	24.2
1047	0	0	0	0	0	0	0	1	1	1	0	0	0	0	0	0				64	0	1	1	1	0	27.6
1048	0	0	0	0	0	0	0	0	1	0	0	1	1	1	0	0	0		0	64	0	0		1	0	26.1
1049	0	0	0	0	0	0	0	0	0	0	0	0	1	0	0	0	1	0	0	62	0	1	1	0	1	25.8
1050	0	0	0	0	0	0	0	1	1	0	0	0	1	0	0	0			0	56	0	0	1	0	0	25.5
1051	0	0	0	0	0	0	0	0	0	1	0	0	0	0	0	0	0	0		70	0	1	1	0	1	29.4
1052	0	0	0	0	0	0	0	1	1	1	0	0	0	0	0	0				68	0	0	1	0	0	26.6
1053	0	1	0	1	1	0	0	1	1	1		1			1	1				59	0	1	1	0	0	19.9
1054	0	0	0	0	0	0	0	1	1	1	0	0	0	0	0	0				54	0	0	1		1	33.4
1055	0	0	0	0	0	0	0	0	0	0	0	0	0	0	0	0	0	0	0	68	0	0	1	0	1	23.3
1056	0	0	0	0	0	0	0	0	1	0	0	0	0	0	0	0	1		0	60	0	0	1	0	0	28.9
1057	1	0	0	0	0	0	0	0	0	0	0	0	0	0	0	0	0	0	0	52	1	0	0	0	1	25.1
1058	0	0	0	0	0	0	0	0	0	0	0	0	0	0	0	0	0	1	1	58	0	1	1	0	1	28.9
1059	0	0	0	0	0	0	0	0	0	0	0	0	0	0	0	0	0	1	1	69	0	0	1	0	1	27.8
1060	0	0	0	0	0	0	0	1	1	1	0	0	1	0	0	0				69	0	0	1	1	0	28.5
1061	0	0	0	1	0	0	0	1	0	0	0	0		0	0	0		0	0	56	0	0	0	0	1	25.2
1062	0	1	0	0	0	0	0	0	1	0	0	0	1		0	0	1		1	55	0	0	1	0	0	22.4
1063	0	0	0	0	0	0	0	0	1	0	0	0	0	0	0	0	0		0	52	0	1	1	1	1	23.5
1064	0	0	0	0	0	0	0	1	1	0	0	0	0	0	0	0			1	58			1	0	1	27.7
1065	0	0	0	0	0	0	0	1	1	1	0	0	0	0	0	0				56	0	1	1	0	1	22.6
1066	0	0	0	0	0	0	0	1	1	0	0	0	0	0	0	0			0	66	0	1	1	0	1	25.8
1067	0	0	0	0	0	0	0	0	1	0	0	0	0	0	0	0	0		0	62	0	0	1	0	0	25
1068	0	0	0	0	0	0	0	1	1	0	0	0	0	0	0	0			0	64	0	0	1	1	0	22
1069	0	0	0	0	0	0	0	0	1	0	0	0	0	0	0	0	0		0	57	0	0	0	0	0	26.1
1070	0	0	0	0	0	0	0	0	0	0	0	0	0	0	0	0	0	0	0	53					1	27.1
1071	0	0	0	0	0	0	0	1	1	0	0	0	1	0	0	0			0	60	0	0	1	0	0	24.6
1072	0	0	0	0	0	0	0	1	1	0	0	0	1	0	0	0			0	64	0	1	1	1	1	25.6
1073	0	0	0	0	0	0	0	1	1	0	0	0	0	0	0	0			1	56	0	0	1		0	34.8
1074	0	1	0	1	0	0	0	0	0	1	0	0			0	0	0	1		62	0	1	0	0	1	26.4
1075	0	1	0	1	0	1	0	0	1	0	0	0				0	1		1	61	0	1	1	0	0	19.8
1076	0	0	0	1	0	0	0	1	0	0	0	0		0	0	0		0	0	61	0	0	0	1	1	26.5
1077	0	1	0	1	0	0	0	1	1	0	0	0			1	0			1	61	0	1	1	0	1	24.6
1078	0	0	0	0	0	0	0	0	1	1	0	0	0	0	0	0	0			59	0	0	1	0	0	23
1079	0	1	0	1	0	0	0	0	0	0	0	0			0	0	0	1	0	65	0	1	1	1	1	28.7
1080	0	1	0	1	0	0	0	0	0	0	0	0			0	0	1	1	0	61	0	1	1	1	0	26.1
1081	0	0	0	0	0	0	0	0	1	0	0	0	0	0	0	0	0		0	52	1	0	1	0	1	21.2
1082	0	0	0	0	0	0	0	1	0	1	0	0	1	1	0	0		1		51	0	0	0	0	0	27.9
1083	0	0	0	0	0	0	0	0	0	0	0	0	0	0	0	0	0	1	1	60	0	0	1	0	1	29
1084	0	0	0	0	0	0	0	0	1	0	0	0	0	0	0	0	1		0	65	0	0	1	1	0	30.4
1085	0	0	0	0	0	0	0	1	0	1	0	0	0	0	0	0		0		57	0	0	1	0	1	25.5
1086	0	0	0	1	0	0	0	1	1	1	0	0		0	0	0				57	0	0	0	0	0	24.9
1087	0	0	0	0	0	0	0	1	0	1	0	0	0	0	0	0		1		51	0	0	0	0	0	27
1088	0	1	0	1	0	1	0	1	1	0	0	0				0			0	53	0	1	0		0	27.7
1089	0	0	0	1	0	0	0	0	0	1	0	0		0	0	0	0	0		69	0	1		0	1	23.4
1090	0	0	0	0	0	0	0	0	1	0	0	0	1	1	0	0	0		0	59	0	1	1	0	0	23.4
1091	0	0	0	0	0	0	0	1	1	1	0	0	0	0	0	0				45	0	0	1	0	1	25.7
1092	1	0	0	0	0	0	0	0	0	0	0	0	0	0	0	0	0	0	0	55	1	0	1	0	1	28.3
1093	0	0	0	0	0	0	0	1	0	0	0	0	0	0	0	0		0	0	53	0	0	1	0	0	28.4
1094	0	0	0	0	0	0	0	1	1	0	0	0	0	0	0	0			0	60	0	1	1		0	25.6
1095	0	0	0	0	0	0	0	1	1	0	0	0	0	0	0	0			1	63	0	1	1	0	1	28.7
1096	0	0	0	1	1	0	0	0	0	1		0		0	0	0	0	1		51	1	0	1	0	0	25.5
1097	0	0	0	0	0	0	0	0	0	0	0	0	0	0	0	0	0	1	1	76	1	0	1	1	1	23.8
1098	0	0	0	0	0	0	0	0	1	0	0	0	0	0	0	0	1		0	70	0	1	1	1	1	32.3
1099	1	0	0	0	0	0	0	0	1	0	0	0	0	0	0	0	0		0	74	0	0	1	1	0	25.5
1100	0	0	0	0	0	0	0	1	1	0	0	0	0	0	0	0			0	55	0	1	0	0	1	29.6
1101	0	0	0	0	0	0	0	1	1	1	0	0	0	0	0	0				70	0	0	0	1	0	25.6
1102	0	0	0	0	0	0	0	1	0	0	0	0	0	0	0	0		0	0	58	0	1	1	0	1	25.6
1103	1	0	1	0	0	0	0	1	0	1	0		0	0	0	0		0		66	0	0	0	0	1	24.7
1104	0	0	0	0	0	0	0	1	1	0	0	0	0	0	0	0			1	62	0	0	1	0	0	25.3
1105	0	0	0	0	0	0	0	1	1	0	0	0	0	0	0	0			0	70	0	1	0	1	1	26.1
1106	0	0	0	0	0	0	0	1	1	0	0	0	0	0	0	0			0	69	0	1	0	1	0	25.8
1107	0	0	0	0	0	0	0	1	1	0	0	1	1	1	0	0			1	52				0	1	24.5
1108	0	1	0	0	0	0	0	1	0	0	0	0	1		0	0		0	1	60				0	0	24.2
1109	0	0	0	1	0	0	0	0	1	0	0	0		0	0	0	0		0	55	1	0	0	1	0	22.3
1110	0	0	0	0	0	0	0	0	1	0	0	0	0	0	0	0	0		0	66	0	1	1	0	1	28.7
1111	0	0	0	0	0	0	0	1	0	0	0	0	0	0	0	0		0	0	53	0	1	1	1	1	32.4
1112	0	0	0	0	0	0	0	0	0	0	0	0	0	0	0	0	0	1	0	55	1	0	0	0	0	21.5
1113	0	0	0	0	0	0	0	1	0	0	1	0	1	1	1	1		0	1	54	0	0	1	0	1	24.8
1114	1	0	0	0	0	0	0	0	0	0	0	0	0	0	0	0	0	1	0	60	1	0		1	0	23.6

## Sheet: late
observation	late_cum123_10	ai_s_vite_mg1	rdi_s_vita_ug1	rdi_s_vitc_mg1	rdivita_s_carot_ug1	rdi_s_zinc_mg1	s_areds1	upper_fruits1	rec_v_all1	rec_fish1	inc_s_carot_ug3	inc_s_vita_ug3	inc_s_vitc_mg3	inc_s_vite_mg3	inc_s_zinc_mg3	inc_s_areds3	inc_fruits3	inc_v_all3	inc_fish3	age1	dsmokegp_c1	dsmokegp_p1	hqualif1	dpension1	dmale1	bmi1
1	0	0	1	0	0	0	0	1	1	1	1		1	1	1	1				68	0	0	0	1	0	30.2
2	0	0	0	0	0	0	0	1	0	1	0	0	0	0	0	0		1		72	0	0	1	0	1	22.8
3	0	0	0	0	0	0	0	0	0	1	0	0	0	0	0	0	1	1		70	0	0	0	0	0	29.9
4	0	1	0	1	0	1	0	0	1	0	0	0				0	1		0	63	1	0	0	0	1	23.1
5	0	1	0	1	0	1	0	1	1	0	0	0				0			0	64	1	0	0	0	0	22.3
6	0	0	0	0	0	0	0	1	1	0	0	0	0	0	0	0			0	72	0	0	1	0	0	23.7
7	0	0	0	0	0	0	0	1	0	0	0	0	0	0	0	0		0	0	59	0	0	0	0	0	21.2
8	0	0	0	0	0	0	0	1	1	0	0	0	0	0	0	0			1	53	0	0	1	1	0	25
9	0	0	0	0	0	0	0	1	0	1	0	0	0	0	0	0		1		57	0	0	1	0	1	30.4
10	0	1	0	1	1	0	0	1	1	0		0			0	0			0	62	0	0	0	1	0	31.6
11	0	1	1	1	0	0	0	1	1	0	0				0	0			0	59	0	0	1	0	0	28.3
12	0	0	0	0	0	0	0	0	0	0	0	0	0	0	0	0	1	0	1	63	0	1	1	0	1	20.8
13	0	1	0	1	0	0	0	1	0	0	0	0			1	1		1	1	52	0	0	0	0	0	23.2
14	0	0	0	0	0	0	0	1	1	1	0	0	0	0	0	0				70	0	0	0	1	0	24.3
15	0	1	0	1	0	0	0	0	0	1	0	0			0	0	0	0		51	1	0	1	0	0	23.6
16	0	0	0	0	0	0	0	1	1	1	0	0	0	0	0	0				67	0	1	1	1	0	22.3
17	0	0	0	0	0	0	0	0	1	1	0	0	0	0	0	0	1			57	0	0	1	0	0	21.2
18	0	0	0	1	0	0	0	1	1	0	0	0		1	0	0			0	59	0	0	1	0	1	21.8
19	0	0	0	0	0	0	0	0	1	0	0	0	0	0	0	0	0		0	60	0	1	1	1	1	23.5
20	0	0	0	0	0	0	0	1	1	0	0	0	0	0	0	0			0	60	0	0	1	1	0	19.8
21	0	1	0	1	0	0	0	1	0	0	0	0			0	0		1	1	53	0	1	0	0	0	22.3
22	0	0	0	0	0	0	0	0	0	1	0	0	1	0	0	0	0	1		55	0	1	0	0	1	24.1
23	0	0	0	0	0	0	0	1	1	0	0	0	1	0	0	0			0	63	0	1	0	0	1	27.2
24	0	0	0	1	0	0	0	1	1	0	0	0		0	0	0			1	63	0	0	1	0	0	30.8
25	0	0	1	0	0	0	0	0	0	0	0		1	0	1	0	0	1	1	68	0	0	1	0	0	23.2
26	0	0	0	1	0	0	0	0	0	0	0	0		0	0	0	1	0	0	67	0	1	1	0	1	31.9
27	0	1	0	1	0	0	0	1	1	1	0	0			0	0				61	0	1	1	1	1	23.2
28	0	0	0	0	0	0	0	0	0	0	0	0	0	0	0	0	1	1	0	53	0	0	0	0	0	21.6
29	0	0	0	0	0	0	0	0	1	0	0	0	0	0	0	0	0		0	61	0	0	1	0	1	22.5
30	0	0	0	0	0	0	0	0	1	0	0	0	0	0	0	0	0		0	61	0	0	0	0	0	25.4
31	0	1	0	0	0	0	0	1	1	0	0	1	1		0	0			1	59	0	0	1	1	0	23.4
32	0	1	0	0	0	0	0	1	1	0	0	1	1		0	0			1	61	0	1	1	1	1	27.4
33	0	0	0	0	0	0	0	1	1	0	0	0	0	0	0	0			0	69	0	1	0	1	1	31.8
34	0	0	0	1	0	0	0	1	1	0	0	1		1	0	0			1	53	0	0	1	0	0	23.5
35	0	0	0	0	0	0	0	0	0	0	0	0	0	0	0	0	0	0	0	67	0	0	0	1	0	25.5
36	0	1	0	1	0	0	0	1	1	0	0	0			0	0			0	55	1	0	0	1	0	24.7
37	0	0	0	0	0	0	0	0	0	0	0	0	0	0	0	0	1	1	0	63	0	1	0	0	1	23.6
38	0	0	0	0	0	0	0	1	1	0	0	1	1	0	0	0			1	61	0	0	1	0	1	28.1
39	0	0	0	0	0	0	0	1	1	1	0	0	0	0	0	0				68	0	1	1	1	1	29.8
40	0	0	0	0	0	0	0	1	1	1	0	0	0	0	0	0				69	0	0	0	1	0	21.1
41	0	0	0	0	0	0	0	1	1	0	0	0	0	0	0	0			1	76	0	0	1	1	0	26.8
42	0	0	0	0	0	0	0	0	1	0	0	0	1	1	0	0	0		0	57	1	0	0	0	1	24.2
43	0	0	0	1	1	0	0	0	1	0		0		0	0	0	1		0	51	0	0	0	0	0	23.7
44	0	0	0	0	0	0	0	0	0	0	0	0	0	0	0	0	0	0	0	49	0	0	1	0	1	22.6
45	0	0	0	0	0	0	0	0	1	0	0	0	1	0	0	0	0		0	59	0	1	1	0	1	18.6
46	0	1	1	1	0	1	1	1	1	0	1								0	62	1	0	0	0	0	21.2
47	1	0	0	0	0	0	0	0	1	0	0	0	0	1	0	0	0		0	72	0	0	1	1	0	20.6
48	0	1	0	0	0	0	0	0	0	0	0	0	0		0	0	0	1	1	52	0	1	1	0	1	27.9
49	0	0	0	0	0	0	0	1	1	1	0	0	0	0	0	0				58	1	0	1	0	1	23.9
50	0	0	0	1	0	0	0	1	1	1	0	0		0	0	0				59	0	0	1	0	0	23.9
51	0	0	0	0	0	0	0	0	1	0	0	0	0	0	0	0	0		0	63	1	0		0	1	22.2
52	0	0	0	0	0	0	0	0	1	0	0	0	0	0	0	0	1		0	71	0	0	1	0	1	25.1
53	0	0	0	0	0	0	0	0	1	0	0	0	0	0	0	0	0		0	60	0	1	0	0	0	30.4
54	0	0	0	0	0	0	0	0	0	0	0	0	0	0	0	0	1	1	0	50	0	1	0	0	1	29.9
55	0	0	0	0	0	0	0	1	1	1	0	0	0	0	0	0				71	0	0	1	1	0	33
56	0	0	0	1	0	0	0	0	1	0	1	0		1	1	1	0		0	57	0	1	0	1	0	28.9
57	0	0	0	0	1	0	0	0	0	0		0	0	0	0	0	1	0	1	68	0	0	1	1	0
58	0	0	0	1	0	0	0	1	0	0	0	0		0	0	0		1	1	57	0	0	0	0	0	21.4
59	0	0	0	0	0	0	0	1	1	0	0	0	0	0	0	0			1	70	0	1	1	0	0	23.7
60	0	0	0	0	0	0	0	0	1	0	0	0	0	0	0	0	1		1	68	0	1	1	0	1	27.3
61	0	0	0	0	0	0	0	1	1	0	0	0	1	0	0	0			0	62	0	0	1	0	0	45.8
62	0	0	0	0	0	0	0	0	0	0	0	0	0	0	0	0	1	1	0	62	0	0	1	0	1	26.9
63	0	0	0	0	0	0	0	0	0	0	0	0	0	0	0	0	0	0	0	60	0	1	1	0	1	23.3
64	0	0	0	0	0	0	0	1	1	0	0	0	0	0	0	0			1	69	0	1	1	1	1	24.5
65	0	0	0	0	0	0	0	1	1	1	0	0	0	0	0	0				64	0	0	0	1	0	24.4
66	0	0	0	0	0	0	0	1	0	0	0	0	0	0	0	0		0	0	61	0	1	0	1	0	19.7
67	0	0	0	0	0	0	0	0	1	0	0	0	0	0	0	0	0		0	68	0	0	0	1	0	25.8
68	0	0	0	0	0	0	0	0	1	0	0	0	0	0	0	0	0		1	67	1	0	0	1	1	27
69	0	0	0	0	0	0	0	1	1	0	0	0	0	0	0	0			0	63	0	0	1	0	1	22.4
70	0	0	0	0	0	0	0	1	1	0	0	0	0	0	0	0			0	65	0	0	1	0	0	21.5
71	0	0	0	1	0	0	0	0	0	0	0	0		0	0	0	0	0	0	65	1	0	0	1	0	26.9
72	0	0	0	0	0	0	0	1	1	1	0	0	1	1	0	0				62	0	1	1	0	1	27.2
73	0	0	0	0	0	0	0	0	1	1	0	0	0	0	0	0	0			74	0	0	0	1	0	33.7
74	0	1	1	1	0	0	0	1	1	0	0				0	0			0	52	1	0	0	0	1	23.2
75	0	0	0	0	0	0	0	1	1	1	0	0	1	1	0	0				76	0	0	0	1	0	25.5
76	0	0	0	0	0	0	0	0	0	0	0	0	0	0	0	0	0	0	0	69	0	1	1	1	1	27.3
77	0	0	0	0	0	0	0	1	1	0	0	1	1	0	0	0			1	66	0	1	1	1	1	20.3
78	0	0	0	0	0	0	0	0	1	0	0	0	0	0	0	0	0		0	60	0	1	1	1	0	26.7
79	0	0	0	0	0	0	0	0	1	0	0	0	0	0	0	0	0		0	62	1	0	1	1	1	23.8
80	0	0	0	0	0	0	0	1	1	0	0	0	0	0	0	0			1	52	0	1	0	1	0	23.6
81	0	0	0	0	0	0	0	1	1	1	1	0	1	1	1	0				78	0	0	0	1	0	24.2
82	0	0	0	0	0	0	0	1	1	0	0	0	0	0	0	0			1	53	0	0	1	0	1	21.3
83	0	0	0	1	0	1	0	0	0	0	0	0		0		0	0	0	1	66	0	0	0	1	0	19.3
84	0	0	0	0	0	0	0	0	0	0	0	0	0	0	0	0	1	0	1	61	0	1	1	1	1	24.5
85	0	0	0	0	0	0	0	1	0	0	0	0	0	0	0	0		0	0	62	0	1	1	0	1	34.7
86	0	0	0	0	0	0	0	0	0	0	0	0	0	0	0	0	0	1	0	55	0	1	0	1	0	21.8
87	0	0	0	0	0	0	0	0	1	0	0	0	0	0	0	0	0		0	61	0	0	1	0	1	24
88	1	0	0	0	0	0	0	0	0	0	0	0	1	0	0	0	0	1	0	67	0	0	1	1	0	29.3
89	0	0	0	0	0	0	0	0	0	1	0	0	0	0	0	0	0	1		51	0	1	0	1	0	25.8
90	0	0	0	0	0	0	0	0	0	0	0	0	1	1	0	0	0	1	0	63	0	1	1	0	1	24.4
91	0	0	0	0	0	0	0	0	0	0	0	0	0	0	0	0	0	0	0	65	0	0	0	1	0	29.8
92	0	0	0	0	0	0	0	1	1	0	0	0	0	0	0	0			1	68	0	0	0	0	1	24.4
93	0	0	0	0	0	0	0	0	0	1	0	0	0	0	0	0	0	1		59	0	0	1	0	1	23
94	1	0	0	0	0	0	0	0	0	0	0	0	0	0	0	0	0	0	0	63	1	0	0	1	0	34
95	0	1	0	1	0	0	0	0	1	1	0	0			0	0	1			68	0	1	1	1	1	29.1
96	0	1	0	1	0	0	0	0	1	0	0	0			1	1	0		0	66	1	0	0	1	0	25.5
97	0	0	0	0	0	0	0	1	1	0	0	0	0	0	0	0			0	66	0	0	1	1	0	26.8
98	0	0	0	0	0	0	0	0	1	0	0	0	0	0	0	0	0		0	56	0	0	0	0	1	24.3
99	0	0	0	0	0	0	0	1	1	0	0	0	0	0	0	0			0	70	0	0	1	0	1	26.8
100	0	0	0	0	0	0	0	0	1	1	0	0	0	0	0	0	0			68	0	0	0	0	0	26.2
101	0	0	0	0	0	0	0	1	1	1	0	0	0	0	0	0				65	0	1	1	1	1	26.7
102	1	0	0	0	0	0	0	1	1	0	1	1	1	1	1	1			0	65	1	0	0	1	0	22.5
103	0	0	0	0	0	0	0	1	1	0	0	0	1	0	0	0			1	72	0	1	1	1	1	22.2
104	0	0	0	0	0	0	0	1	0	1	0	0	1	0	0	0		0		66	0	0	0	1	0	23.3
105	0	1	0	1	0	1	0	0	0	0	0	0				0	0	0	1	51	0	1	1	1	0	21.5
106	0	1	0	0	0	0	0	1	1	1	0	0	1		0	0				55	0	0	1	0	0	21.9
107	0	0	0	0	0	0	0	1	1	0	0	0	0	0	0	0			0	59	0	1	0	0	1	28.7
108	0	0	0	0	0	0	0	1	1	0	0	0	0	0	0	0			0	59	0	1	0	0	0	23.2
109	0	0	0	1	0	0	0	0	1	0	0	0		0	0	0	0		1	66	0	0	0	1	0	31
110	0	0	0	1	0	0	0	0	0	0	0	0		0	0	0	0	0	0	69	0	0	1	1	1	27.6
111	0	0	0	0	0	0	0	1	1	1	0	0	0	0	0	0				70	0	0	1	0	0	27.3
112	0	1	1	1	0	0	0	0	0	0	0				0	0	0	1	0	53	0	0	0	0	0	21.3
113	0	0	0	1	0	0	0	1	1	1	0	0		1	0	0				66	0	1	0	0	0	20.6
114	1	0	0	1	0	0	0	0	1	1	0	0		0	0	0	0			70	0	1	1	1	0	34.9
115	0	0	0	0	0	0	0	1	0	0	0	0	0	0	0	0		0	1	62	0	0	1	0	1	30.1
116	0	0	0	0	0	0	0	1	0	0	0	0	0	0	0	0		0	1	55	0	0	0	0	0	30.5
117	0	0	0	0	0	0	0	0	1	0	0	0	0	0	0	0	0		0	59	0	0	1	0	1	26.9
118	0	0	0	0	0	0	0	0	1	1	0	0	0	0	0	0	1			55	0	0	1	0	1	26.5
119	0	0	0	0	0	0	0	0	0	1	0	0	0	0	0	0	0	1		54	0	0	0	0	0	25.9
120	0	0	0	0	0	0	0	0	1	0	0	0	0	0	0	0	0		0	61	0	0	0	0	0	28.1
121	0	0	0	0	0	0	0	0	1	0	0	0	0	0	0	0	1		0	57	0	0	1	0	0	26.4
122	0	0	0	0	0	0	0	1	1	0	0	0	0	0	0	0			0	59	0	0	0	0	1	33.3
123	0	1	0	1	1	0	0	0	0	0		0			0	0	0	0	1	52	0	0	0	0	0	22.7
124	0	0	0	0	0	0	0	1	1	0	0	0	0	0	0	0			1	75	0	0	1	1	0	22.7
125	0	0	0	0	0	0	0	1	1	0	0	0	0	0	0	0			1	56	0	0	0	0	0	25.4
126	0	0	0	1	0	0	0	0	1	0	0	0		1	0	0	0		0	64	0	1	0	0	1	25.1
127	0	0	0	0	0	0	0	1	1	1	0	0	0	0	0	0				54	0	0	0	0	1	34.4
128	0	0	0	0	0	0	0	0	0	0	0	0	0	0	0	0	1	1	1	59	0	1	0	1	0	23.1
129	0	0	0	1	0	0	0	1	0	0	0	0		0	0	0		0	0	53	0	1	1	0	1	28.7
130	0	1	1	1	0	1	1	1	0	0	0							1	0	64	0	0	1	0	1	31.2
131	0	0	0	1	0	0	0	1	1	0	0	0		0	0	0			0	57	0	0	1	0	0	28.5
132	0	0	0	0	0	0	0	1	1	0	0	0	0	0	0	0			1	64	0	0	0	0	1	23.7
133	0	1	0	1	0	0	0	1	1	1	0	0			0	0				66	0	0	0	0	0	18.5
134	0	0	0	0	0	0	0	0	1	1	0	0	0	0	0	0	0			65	0	0	1	0	1	28.7
135	0	0	0	0	0	0	0	1	1	0	0	0	0	0	0	0			0	59	0	0	0	0	1	26.5
136	0	0	0	0	0	0	0	1	1	0	0	0	0	1	0	0			0	53	0	1	1	0	1	30.1
137	0	0	0	0	0	0	0	0	1	0	0	0	0	0	0	0	0		0	61	0	0	0	0	0	26.2
138	0	0	0	0	0	0	0	1	1	0	0	0	1	0	1	1			1	53	1	0	1	1	0	34.8
139	0	0	0	0	0	0	0	0	1	0	0	0	0	0	0	0	0		0	54	0	0	0	0	0	20.6
140	0	0	0	0	0	0	0	1	1	1	0	0	0	0	0	0				59	0	1	1	0	1	28.7
141	0	0	0	0	0	0	0	1	1	1	0	0	0	0	0	0				64	0	1	1	1	1	29.5
142	0	0	0	0	0	0	0	1	1	1	0	0	0	0	0	0				61	0	0	0	1	0	27.7
143	0	0	0	0	0	0	0	0	1	0	0	0	0	0	0	0	0		0	58	0	0	1	0	0	22.8
144	0	0	0	0	0	0	0	1	1	0	0	0	1	1	0	0			0	57	0	0	1	1	0	25.6
145	0	1	0	1	0	0	0	0	0	0	0	0			0	0	0	0	1	65	0	1	1	0	0	24.4
146	0	0	0	1	0	0	0	1	0	0	0	0		0	0	0		0	0	58	0	1	1	0	1	21.1
147	0	0	0	0	0	0	0	0	1	0	0	0	1	1	0	0	0		1	69	0	0	0	1	0	16.8
148	0	0	0	0	0	0	0	0	0	0	0	0	0	0	0	0	0	0	0	65	0	0	0	1	0	34.9
149	0	0	0	0	0	0	0	1	1	1	1	0	1	1	1	0				69	0	1	0	1	0	24.8
150	0	0	0	0	0	0	0	1	1	0	0	0	0	0	0	0			0	62	0	1	1	0	1	26.2
151	1	1	0	1	0	0	0	1	1	1	0	0			0	0				67	0	1	0	1	1	24.5
152	0	0	0	0	0	0	0	1	1	1	0	0	1	1	0	0				65	0	0	0	1	0	22.5
153	0	0	0	0	0	0	0	0	0	0	0	0	0	0	0	0	0	0	0	78	0	0	1	1	0	27.1
154	1	0	0	1	0	0	0	1	1	0	0	0		0	0	0			0	66	0	0	0	1	0	29.6
155	0	0	0	1	0	0	0	1	1	0	0	0		0	0	0			0	71	0	0	1	1	1	24.8
156	0	0	0	0	0	0	0	0	0	0	0	0	0	0	0	0	0	0	0	63	0	0	1	0	1	24
157	0	0	0	0	0	0	0	1	1	0	0	0	0	0	0	0			1	64	0	0	0	1	0	25
158	0	0	0	0	0	0	0	0	1	0	0	0	0	0	0	0	1		0	51	0	0	1	0	1	32.9
159	0	1	1	1	0	0	0	0	0	0	0				0	0	0	0	1	68	0	0	1	0	0	26.8
160	1	0	0	0	0	0	0	1	1	1	0	0	0	0	0	0				69	0	1	0	0	1	25.7
161	0	0	0	0	0	0	0	1	1	1	0	0	0	0	0	0				68	0	0	1	0	0	26.4
162	0	0	0	1	0	0	0	0	0	0	0	1		0	0	0	0	0	1	56	1	0	1	1	0	22.3
163	0	1	0	1	0	0	0	0	1	0	0	1			0	0	0		1	60	1	0	1	0	1	26.4
164	0	0	0	0	0	0	0	1	1	0	0	0	0	0	0	0			1	68	0	0	0	0	0	19.7
165	1	0	0	0	0	0	0	1	1	0	0	0	0	0	0	0			0	79	0	1	0	1	0	23
166	0	0	0	0	0	0	0	0	1	0	0	0	0	0	0	0	0		0	60	0	1	0	0	0	25
167	0	0	0	0	0	0	0	1	1	0	0	1	1	1	0	0			0	50	0	0	0	0	0	24.9
168	0	0	0	0	0	0	0	1	0	0	0	0	0	0	0	0		1	0	60	0	0	1	0	0	24.5
169	0	0	0	0	0	0	0	1	1	1	0	0	0	0	0	0				53	0	0	0	1	0	31
170	0	1	0	0	0	0	0	1	0	0	0	0	0		0	0		0	0	70	0	1	1	1	0	25.4
171	0	0	0	0	0	0	0	0	0	0	0	0	0	0	0	0	1	1	1	63	0	1	1	0	1	27.2
172	1	0	0	0	0	0	0	0	0	0	0	1	1	1	0	0	0	0	0	69	0	0	0	1	0	29.4
173	0	1	0	1	0	0	0	1	0	1	0	0			0	0		1		66	0	0	1	1	0	25.4
174	0	0	0	0	0	0	0	1	1	1	0	0	0	0	0	0				67	0	1	1	1	0	27.7
175	0	0	0	0	0	0	0	0	1	1	0	0	0	0	0	0	1			66	1	0	1	1	1
176	0	1	0	0	0	0	0	0	0	0	0	0	0		0	0	0	0	0	65	0	0	1	0	0	25.3
177	0	0	0	1	0	0	0	1	1	1	0	0		0	0	0				62	0	0	1	0	0	22.5
178	0	0	0	1	0	0	0	0	1	0	0	0		0	0	0	0		0	49	1	0	0	0	0	15.2
179	0	0	0	0	0	0	0	0	0	0	0	0	0	0	0	0	0	0	0	72	0	0	0	1	0	35.3
180	0	0	0	1	0	0	0	1	1	0	0	0		0	0	0			0	65	1	0	0	1	0	26.2
181	0	0	0	0	0	0	0	1	0	1	0	0	0	0	0	0		1		51	0	1	1	0	1	27.4
182	0	0	1	1	0	0	0	0	0	0	0			0	0	0	1	1	1	58	0	0	1	0	0	38.6
183	0	0	0	1	0	0	0	0	0	0	0	0		0	0	0	1	0	1	57	1	0	1	0	1	28.2
184	0	0	0	0	0	0	0	0	0	0	0	0	0	0	0	0	0	0	0	73	0	0	0	1	1	25.7
185	0	0	0	0	0	0	0	0	0	0	0	0	0	0	0	0	1	0	0	55	0	1	1	0	1	33.3
186	0	0	0	1	0	0	0	0	0	0	0	0		0	0	0	1	0	0	56	0	0	1	0	0	22
187	0	0	0	0	0	0	0	0	0	0	0	0	0	0	0	0	1	0	0	53	0	0	1	0	1	30
188	0	0	0	0	0	0	0	0	0	0	0	0	0	0	0	0	0	0	0	65	0	1	1	1	1	29.1
189	1	0	0	0	0	0	0	0	1	1	0	0	0	0	0	0	0			82	0	1	1	0	1	25
190	0	1	1	1	0	0	0	1	0	0	0				0	0		1	0	59	0	0	0	0	1	24.9
191	0	0	0	0	0	0	0	0	0	0	0	0	0	0	0	0	0	0	0	52	0	0	0	1	1	25
192	0	1	0	1	0	0	0	1	0	0	1	0			0	0		0	1	53	0	1	1	0	1	22.9
193	0	1	0	0	0	0	0	1	1	0	0	0	0		0	0			0	68	0	1	0	1	0	27.3
194	0	0	0	1	0	0	0	1	1	1	0	1		0	0	0				65	0	1	1	0	1	25.3
195	0	0	0	1	0	0	0	1	1	1	0	1		0	0	0				63	0	0	0	0	0	20.7
196	0	1	1	1	0	0	0	1	1	0	0				0	0			0	71	1	0	0	1	0	27.3
197	0	0	0	0	0	0	0	1	0	1	0	0	0	0	0	0		1		71	0	1	0	1	0	26
198	0	0	0	0	0	0	0	1	1	0	0	0	1	0	0	0			0	71	0	0	0	1	1	24.9
199	0	0	0	0	0	0	0	1	0	0	0	0	0	0	0	0		1	0	71	0	0	1	1	0	22.3
200	0	0	0	0	0	0	0	0	1	0	0	0	0	0	0	0	0		1	66	0	0	1	1	0	25.2
201	0	0	0	0	0	0	0	1	1	0	0	0	0	0	0	0			1	50	0	0	1	1	0	22.9
202	0	0	0	1	0	0	0	1	1	1	0	0		0	0	0				59	0	0	1	1	0	24.7
203	0	0	0	0	0	0	0	1	1	1	0	0	0	0	0	0				66	0	0	1	1	0	29
204	0	0	0	1	0	0	0	1	1	0	0	0		0	0	0			0	65	0	0	0	0	0	26.9
205	0	0	0	1	0	0	0	1	1	0	0	0		0	0	0			0	66	0	0	1	0	1	25.9
206	0	1	0	1	0	0	0	0	0	0	0	0			0	0	0	0	1	64	0	0	1	1	0	24.7
207	0	0	0	1	0	1	0	0	0	0	0	0		0		0	1	1	1	65	0	0	1	0	0	22.1
208	0	0	0	1	0	0	0	0	1	0	0	0		0	0	0	1		1	72	0	0	1	0	0	23.8
209	0	0	0	0	0	0	0	0	1	0	0	0	0	0	0	0	0		0	66	0	1	1	0	1	22.4
210	0	0	0	0	0	0	0	0	0	0	0	0	0	0	0	0	0	0	1	65	0	1	1	1	1	22.5
211	0	0	0	0	0	0	0	1	0	0	0	0	0	0	0	0		0	1	52	0	1	1	0	0	34.4
212	0	0	0	0	0	0	0	0	1	0	0	0	1	0	0	0	0		1	65	0	1	1	0	0	24.6
213	0	1	0	0	0	0	0	1	1	0	0	0	0		0	0			1	64	0	0	1	1	0	21.8
214	0	0	0	0	0	0	0	0	0	0	0	0	0	0	0	0	0	0	0	57	1	0	1	0	1	30.1
215	0	1	0	1	0	0	0	0	0	0	0	0			0	0	0	0	0	76	0	0	0	1	1	24.5
216	0	0	0	0	0	0	0	0	0	0	0	0	1	1	0	0	1	1	0	62	0	0	1	1	0	27.5
217	0	1	0	1	1	0	0	1	1	1		0			1	0				62	0	0	1	1	0	24.6
218	0	1	0	1	1	0	0	1	0	0		0			0	0		0	0	60	1	0	1	0	0	30.8
219	0	0	0	0	0	0	0	0	0	1	0	0	1	0	0	0	0	0		59	0	1	0	0	1	27.5
220	0	0	0	0	0	0	0	1	1	1	0	0	0	0	0	0				70	0	1	0	1	0	26
221	0	0	0	0	0	0	0	0	0	0	0	0	0	0	0	0	1	1	0	72	0	0	0	1	0	26
222	0	1	1	0	0	1	1	1	1	0	0		0						0	78	0	0	0	0	0	25.3
223	0	1	0	1	0	0	0	1	1	1	1	1			0	0				60	0	0	1	0	0	26.4
224	0	0	0	0	0	0	0	1	0	1	0	0	0	0	0	0		0		68	0	1	1	0	1	21.5
225	0	0	0	0	0	0	0	0	1	1	0	0	0	0	0	0	1			59	0	0	0	1	0	27.6
226	0	0	0	0	0	0	0	1	1	0	0	0	1	0	0	0			0	77	0	1	0	1	1	19.6
227	0	0	0	0	0	0	0	0	0	0	0	0	0	0	0	0	0	0	1	53	1	0	0	0	0	21.6
228	0	0	0	0	0	0	0	1	1	1	0	0	0	0	0	0				55	0	0	0	0	0	22.1
229	0	0	0	0	0	0	0	1	1	1	0	0	0	0	0	0				58	0	0	1	0	1	29.1
230	0	0	0	0	0	0	0	0	1	0	0	0	0	0	0	0	1		0	61	0	0	1	1	0	31.6
231	0	1	0	1	0	0	0	1	1	0	1	1			0	0			1	53	0	0	1	1	0	25.7
232	0	1	0	1	0	0	0	1	1	0	1	0			0	0			1	75	0	1	1	1	1	23.1
233	0	0	0	0	0	0	0	0	0	0	0	0	1	1	0	0	1	1	1	62	0	1	0	1	1	35.1
234	0	0	0	1	0	0	0	1	1	1	0	0		0	0	0				65	0	0	0	1	0	24
235	0	1	0	1	0	0	0	0	1	0	0	0			0	0	1		0	57	0	0	0	0	0	28.3
236	0	1	0	1	0	0	0	1	1	1	0	0			1	1				56	1	0	1	0	1	27.6
237	0	0	0	0	0	0	0	0	0	0	0	0	0	0	0	0	0	1	0	53	1	0	1	1	0	24.3
238	0	0	0	1	0	0	0	0	1	1	0	1		1	0	0	0			68	1	0	1	1	1	25.9
239	0	0	0	0	0	0	0	1	1	1	0	1	1	1	1	1				75	0	0	1	0	0	33.6
240	0	0	0	0	0	0	0	1	1	0	0	0	0	0	0	0			1	71	0	0	0	1	0	23.6
241	0	0	0	0	0	0	0	0	1	1	0	0	1	0	0	0	1			70	0	0	1	1	0	26.2
242	0	0	1	1	0	0	0	1	1	0	0			0	0	0			0	76	0	1	0	0	0	22.7
243	0	0	0	0	0	0	0	0	1	1	0	0	0	0	0	0	1			53	0	1	0	1	1	29
244	0	0	0	1	0	0	0	1	0	0	0	0		0	0	0		0	1	62	0	0	1	0	0	28.3
245	0	0	0	0	0	0	0	0	1	0	0	0	0	0	0	0	0		0	67	0	0	1	1	1	20.2
246	0	0	0	0	0	0	0	0	1	0	0	0	0	0	0	0	0		0	63	0	1	0	1	0	29.8
247	0	1	0	1	0	0	0	0	1	0	0	1			0	0	0		0	71	1	0	0	1	0	22.5
248	0							0	1	0							0		0	64	1	0	1	0	1	29.4
249	0	0	0	1	0	0	0	0	1	1	0	0		0	0	0	0			59	1	0	1	0	0	27.3
250	0	0	0	0	0	0	0	0	0	0	0	0	0	0	0	0	0	0	0	55	0	1	1	0	1	32.7
251	0	0	0	0	0	0	0	1	0	0	0	0	0	0	0	0		1	0	69	0	0	1	1	0	22.8
252	0	0	0	0	0	0	0	1	0	0	0	0	0	0	0	0		1	0	70	0	0	1	1	1	18.7
253	0	1	0	1	0	1	0	1	1	0	0	0				0			1	74	0	1	1	1	0	25.6
254	0	0	0	0	0	0	0	1	1	1	0	0	0	0	0	0				65	0	0	0	0	0	26
255	0	0	0	0	0	0	0	1	1	0	0	0	1	0	0	0			0	59	0	0	0	1	0	20.3
256	0	0	0	0	0	0	0	0	1	0	0	0	1	0	0	0	1		1	62	0	0	1	0	0	28.2
257	0	0	0	0	0	0	0	1	1	0	0	0	0	0	0	0			1	67	0	0	0	1	1	27.2
258	0	0	0	0	0	0	0	1	0	0	0	0	0	0	0	0		1	0	56	0	0	0	1	0	18.2
259	0	0	1	1	1	0	0	1	1	1				0	0	0				55	0	0	0	0	0	29.8
260	0	0	0	0	0	0	0	0	0	0	0	0	0	0	0	0	0	1	0	53	0	0	0	0	0	26.2
261	0	0	0	1	0	0	0	1	1	1	0	1		1	1	1				60	0	0	1	1	0	31.6
262	0	0	0	0	0	0	0	0	0	1	0	0	0	0	0	0	0	1		57	0	1	1	0	1	26.6
263	0	0	0	0	0	0	0	1	1	1	0	0	0	0	0	0				59	0	0	0	1	0	44.5
264	0	0	0	0	0	0	0	1	0	0	0	0	0	0	0	0		0	0	63	0	1	1	0	1	21.5
265	0	0	0	0	0	0	0	0	0	0	0	0	0	0	0	0	0	0	0	72	0	1	0	1	0	22.1
266	0	0	0	0	0	0	0	1	0	0	0	0	0	0	0	0		1	0	60	0	1	0	1	1	19.5
267	0	0	0	0	0	0	0	1	1	0	0	0	0	0	0	0			1	76	0	1	1	0	0	25.7
268	0	0	0	0	0	0	0	1	1	1	0	0	0	0	0	0				61	0	1	1	0	1	26.2
269	0	1	0	1	0	0	0	1	1	0	1	0			1	1			1	70	0	0	1	1	0	20.3
270	0	0	0	0	0	0	0	1	1	0	1	1	1	1	1	1			1	50	0	0	1	0	1	22
271	0	0	0	0	0	0	0	1	1	1	0	0	1	0	0	0				56	0	0	1	1	0	21.5
272	0	0	0	0	0	0	0	0	1	0	0	0	1	0	0	0	0		1	69	0	0	1	1	0	33.6
273	0	0	0	0	0	0	0	1	1	1	0	1	1	1	0	0				61	0	1	1	0	0	32
274	0	0	0	1	0	0	0	0	0	0	0	1		1	0	0	1	1	0	67	0	1	0	1	1	29.4
275	0	0	0	0	0	0	0	1	0	0	0	1	1	1	1	0		1	0	66	0	0	1	1	0	27.8
276	0	0	0	0	0	0	0	0	1	0	0	0	0	0	0	0	0		0	62	0	0	1	1	0	28.2
277	0	0	0	1	0	0	0	0	1	1	0	0		1	0	0	1			53	0	0	1	0	1	22.4
278	0	0	0	0	0	0	0	1	1	0	0	0	0	0	0	0			0	60	0	0	0	0	0	24.4
279	0	0	0	0	0	0	0	1	0	0	0	0	0	0	0	0		0	0	61	0	0	1	0	0	24
280	0	0	0	0	0	0	0	0	1	0	0	0	0	0	0	0	1		0	70	1	0	1	1	0	31
281	0	0	0	0	0	0	0	0	1	1	0	0	0	0	0	0	0			61	0	0	1	1	0	28.4
282	0	0	0	0	0	0	0	0	1	1	0	0	0	0	0	0	1			89	0	0	0	0	1	29.6
283	0	0	0	0	0	0	0	1	1	0	0	0	0	0	0	0			0	67	0	0	1	1	0	35.5
284	0	0	0	0	0	0	0	1	1	0	0	0	0	0	0	0			0	68	0	0	1	0	1	24.2
285	0	0	0	0	0	0	0	0	0	0	0	0	0	0	0	0	1	1	1	52	0	0	0	0	1	27.3
286	0	0	0	0	0	0	0	0	0	1	1	0	1	1	1	0	0	1		55	1	0	0	0	0	27.4
287	0	0	0	0	0	0	0	0	1	0	0	0	1	1	0	0	1		1	67	1	0	1	1	0	28.3
288	0	0	0	0	0	0	0	1	1	0	0	1	1	1	0	0			0	62	0	0	0	1	0	34.5
289	0	0	0	0	0	0	0	0	1	0	0	0	1	0	0	0	1		1	51	0	0	1	1	0	23.6
290	0	0	0	0	0	0	0	0	0	0	0	0	0	0	0	0	0	0	0	59	0	0	1	1	0	30.8
291	0	0	0	0	0	0	0	0	0	0	0	0	0	0	0	0	0	0	0	60	0	1	0	1	1	27.7
292	0	0	0	0	0	0	0	0	0	0	0	0	1	0	0	0	1	1	1	67			0	1	1	23
293	0	1	0	1	0	0	0	1	0	0	0	0			1	1		1	0	61	0	0	1	1	0	17.2
294	0	0	0	1	0	0	0	0	0	0	0	0		0	0	0	1	1	1	66	0	0	1	1	0	22.9
295	0	0	0	0	0	0	0	1	1	0	0	0	0	0	0	0			1	60	0	1	1	0	0	23.4
296	0	0	0	0	0	0	0	1	0	0	0	0	0	0	0	0		0	1	65	0	0	1	0	1	22.8
297	0	0	0	0	0	0	0	0	0	0	0	0	0	0	0	0	0	0	0	55	1	0	0	1	0	28.2
298	0	0	0	0	0	0	0	1	0	0	0	0	0	0	0	0		1	0	55	0	0	0	0	0
299	0	1	0	0	0	0	0	1	0	1	0	0	0		0	0		0		71	0	1	1	0	1	28.2
300	0	0	1	1	0	0	0	1	1	0	0			1	0	0			1	51	0	0		1	1	23.3
301	0	0	1	1	0	1	1	1	1	0	0			1					1	67	0	0	1	0	0	26
302	0	0	0	0	0	0	0	1	1	1	0	0	0	0	0	0				61	0	1	1	0	1	24
303	0	0	0	0	0	0	0	1	1	1	0	0	0	0	0	0				58	0	0	1	0	0	22.3
304	0	0	0	0	0	0	0	1	1	1	0	0	0	0	0	0				64	1	0		1	0	23.8
305	0	1	1	0	0	0	0	1	1	1	0		1		0	0				66	0	0	1	1	0	27.1
306	0	0	0	0	0	0	0	0	1	0	0	0	0	0	0	0	1		1	71	0	1	0	0	1	24.4
307	0	0	0	0	0	0	0	1	1	1	0	0	0	0	0	0				83	0	1	1	1	1	24.8
308	0	0	0	0	0	0	0	1	1	0	0	0	0	1	0	0			1	60	0	1	0	0	0	26
309	0	0	0	0	0	0	0	0	1	0	0	0	1	0	0	0	0		0	69	0	0	0	1	0	22.3
310	0	0	0	0	0	0	0	0	1	0	0	0	0	0	0	0	0		1	70	0	0	0	1	1	25.6
311	0	0	0	0	0	0	0	0	0	0	0	0	1	0	0	0	0	1	1	51	0	1	0	0	1	31.1
312	0	0	0	0	0	0	0	1	0	0	0	0	0	0	0	0		0	1	52	0	0	1	0	1	28.7
313	0	0	0	0	0	0	0	0	1	1	0	0	0	0	0	0	1			63	0	0	1	1	0	31.3
314	0	0	0	0	0	0	0	0	0	0	0	0	0	0	0	0	0	1	1	62	0	0	0	0	1	26.9
315	0	0	0	0	0	0	0	0	0	0	0	0	0	0	0	0	0	0	1	65	0	1	1	1	1	27.2
316	0	0	0	0	0	0	0	1	1	0	0	0	0	0	0	0			0	49	0	1	1	0	1	23.6
317	0	0	0	0	0	0	0	0	0	0	0	0	0	0	0	0	1	0	0	49	0	0	1	0	0	27.9
318	0	1	1	1	0	0	0	1	1	1	0				1	1				62	0	0	1	1	0	27.5
319	0	0	0	0	0	0	0	1	1	1	0	0	0	0	0	0				67	0	1	1	1	1	21.9
320	0	1	0	1	0	0	0	1	1	1	0	0			0	0				69	0	1	1	1	0	27
321	0	0	0	0	0	0	0	1	0	0	0	0	0	0	0	0		0	0	59	0	1	0	0	1
322	0	1	0	1	0	0	0	0	1	0	0	0			0	0	0		1	61	1	0	1	0	1	18.3
323	0	0	0	1	0	0	0	1	0	0	0	0		0	0	0		1	1	66	0	1	1	1	0	27.8
324	0	0	0	0	0	0	0	1	1	0	0	0	0	0	0	0			0	72	0	0	1	1	0	26.4
325	0	0	0	0	0	0	0	1	1	0	0	0	0	0	0	0			0	49	0	1	0	0	0	28.4
326	0	0	0	1	0	0	0	1	1	1	0	0		1	0	0				63	0	1	0	1	0	21.7
327	0	0	0	0	0	0	0	0	1	0	0	0	0	0	0	0	0		1	71	0	1	0	1	1	28.1
328	0	0	0	0	0	0	0	1	1	0	0	0	0	0	0	0			1	62	0	0	0	1	0	33.6
329	0	0	0	0	0	0	0	1	1	0	0	0	0	0	0	0			1	66	0	1	0	1	1	27.6
330	0	0	0	0	0	0	0	0	0	1	0	0	0	0	0	0	0	1		69	0	1	1	0	1	23.3
331	0	0	0	0	0	0	0	1	1	0	0	0	1	0	0	0			0	55	1	0	1	0	1	25.8
332	0	0	0	0	0	0	0	0	1	0	0	0	1	1	0	0	0		1	64	0	0	0	1	0	26.9
333	0	0	0	1	0	0	0	0	1	0	0	0		0	0	0	0		0	61	0	0	1	1	1	24.5
334	0	0	0	0	0	0	0	0	1	0	0	0	0	0	0	0	0		0	59	0	0	0	1	0	32.5
335	0	1	0	1	0	0	0	0	0	1	0	1			0	0	0	0		63	0	0	0		1	20.2
336	0	0	0	0	0	0	0	0	0	1	0	0	0	0	0	0	0	1		50	0	1	1	0	1	26.4
337	0	0	0	0	0	0	0	1	1	0	0	0	0	0	0	0			1	60	0	1	0	1	1	36.2
338	0	1	0	1	0	0	0	1	1	0	0	0			0	0			1	55	0	0	0	0	0	23.3
339	0	0	0	0	0	0	0	1	1	0	0	0	0	0	0	0			0	61	0	0		1	0	22.1
340	0	0	0	0	0	0	0	0	0	0	0	0	0	0	0	0	0	0	1	64	0	0	1	1	0	23.7
341	0	0	0	1	0	0	0	0	0	0	0	0		0	0	0	1	0	0	56	0	0	0	0	0	32.6
342	0	0	0	0	0	0	0	1	0	0	0	0	0	0	0	0		1	0	56	0	0	1	0	1	37.6
343	0	0	0	0	0	0	0	0	0	0	0	0	0	0	0	0	1	1	0	71	0	0	1	1	0	33.3
344	0	1	1	1	0	0	0	0	1	0	0				0	0	0		1	56	1	0	1	0	1	20.6
345	0	0	0	0	0	0	0	0	1	0	0	0	0	1	0	0	0		1	52	1	0	1	0	0	26.4
346	0	0	0	0	0	0	0	0	0	0	0	0	0	0	0	0	0	0	0	65	0	0	0	1	0	32
347	0	0	0	0	0	0	0	0	0	0	0	1	1	1	1	0	1	0	1	66	0	1	0	1	1	32
348	0	0	0	0	0	0	0	1	1	0	0	0	0	0	0	0			1	67	0	1	1	1	0	30.5
349	0	0	0	0	0	0	0	0	1	0	0	0	0	0	0	0	0		0	59	0	1	0	1	0	23.9
350	0	0	1	0	0	0	0	0	0	0	0		0	0	0	0	1	0	0	70	0	1	1	1	1	30.1
351	0	0	0	0	0	0	0	0	1	0	0	0	0	0	0	0	1		0	50	0	1	1	0	1	30.7
352	0	0	0	0	0	0	0	1	1	0	0	0	0	0	0	0			1	66	1	0	0	1	0	18
353	0	0	0	0	0	0	0	0	1	0	0	0	0	0	0	0	0		0	67	1	0	1	0	0	24.7
354	0	0	0	0	0	0	0	1	1	0	0	0	0	0	0	0			0	60	0	0	0	1	0	28.6
355	0	0	0	0	0	0	0	0	1	0	1	1	1	1	0	0	0		0	54	0	0	1	0	1	29.5
356	0	1	1	1	0	0	0	1	1	1	0				0	0				62	0	0	1	0	1	27.4
357	0	0	0	1	0	0	0	1	1	0	0	0		0	0	0			0	49	0	0	0	0	1	24.7
358	0	0	0	0	0	0	0	1	1	0	0	0	0	0	0	0			0	55	0	0	0	0	0	34.5
359	0	0	0	0	0	0	0	0	0	0	0	1	1	1	1	1	1	1	0	56	0	1	1	0	1	29.1
360	0	1	0	1	0	0	0	1	1	0	0	0			1	1			0	70	0	0	0	1	0	37.3
361	0	1	1	1	0	1	1	0	1	0	0						0		0	61	0	0	1	1	0	34
362	0	0	0	0	0	0	0	1	0	1	0	0	0	0	0	0		0		62	0	0	1	0	1	32.7
363	0	0	0	0	0	0	0	1	0	1	0	0	0	0	0	0		0		53	0	0	0	0	0	22.5
364	0	0	0	0	0	0	0	1	1	1	0	0	0	0	0	0				65	1	0	1	0	1	29.9
365	0	0	0	0	0	0	0	0	1	0	0	0	0	0	0	0	0		1	73	1	0	0	0	0	30.4
366	0	0	0	0	0	0	0	0	1	0	0	0	0	1	0	0	1		0	68	0	0	0	1	0	28.8
367	0	0	0	0	0	0	0	0	1	0	0	1	1	1	0	0	0		0	52	0	1	1	0	1	26.3
368	0	1	1	1	0	0	0	1	0	0	0				0	0		0	0	73	0	0	1	1	1	28
369	1	0	0	0	0	0	0	1	0	0	0	0	1	1	1	1		1	1	65	0	0	1	0	0	25.5
370	0	0	0	0	0	0	0	1	1	1	0	0	0	0	0	0				60	0	1	1	0	0	34.4
371	0	0	0	0	0	0	0	1	1	1	0	0	0	0	0	0				60	0	1		0	1	29.5
372	0	0	0	0	0	0	0	1	1	1	0	0	0	0	0	0				51	1	0	1	1	0	33.2
373	0	0	0	0	0	0	0	0	0	0	0	0	1	0	0	0	0	1	0	56	1	0	0	1	0	19
374	0	0	0	0	0	0	0	0	1	1	0	0	0	0	0	0	0			53	0	0	1	0	0	26
375	0	0	0	0	0	0	0	0	1	1	0	0	0	0	0	0	0			62	1	0	1	0	1	27.7
376	0	0	0	0	0	0	0	1	0	0	0	0	1	0	0	0		0	0	71	0	0	1	1	0	22.8
377	0	0	0	0	0	0	0	1	1	1	0	0	0	0	0	0				67	0	0	1	1	0	23.9
378	0	0	0	0	0	0	0	0	1	0	0	0	0	0	0	0	1		1	51	0	0	0	0	0	26.8
379	0	0	0	0	0	0	0	1	1	1	0	0	0	0	0	0				57	0	1	0	1	1	28.2
380	0	0	0	0	0	0	0	0	1	0	0	0	0	0	0	0	0		0	50	0	0	0	0	0	28.5
381	0	0	0	0	0	0	0	0	1	0	0	0	0	0	0	0	1		0	63	0	0	0	1	0	21.2
382	0	0	0	1	0	0	0	0	1	0	0	0		0	0	0	0		0	66	0	1	1	1	1	29.7
383	0	0	0	1	0	0	0	1	0	0	1	0		1	1	0		1	0	73	0	0	0	1	0	32.5
384	0	0	0	1	0	0	0	0	0	0	0	0		0	0	0	1	0	0	56	0	0	1	0	1	30.7
385	0	0	0	0	0	0	0	1	1	0	0	0	0	0	0	0			0	53	0	0	1	0	1	29.7
386	0	0	0	0	0	0	0	0	0	0	0	0	1	0	0	0	0	0	1	55	1	0	0	0	0	26.1
387	0	0	0	0	0	0	0	0	0	0	0	0	0	0	0	0	0	1	1	65	0	0	1	1	0	23.5
388	0	0	0	0	0	0	0	1	0	0	0	0	0	0	0	0		0	0	67	0	1	0	1	0	29
389	0	1	0	0	0	0	0	1	1	0	0	0	0		0	0			0	52	0	1	0	0	1	31.1
390	0	0	0	0	0	0	0	1	1	0	0	0	0	0	0	0			0	56	0	1	1	0	1	26.9
391	0	0	0	0	0	0	0	0	0	0	0	0	0	0	0	0	1	0	1	50	1	0	1	0	0	25.8
392	0	0	0	0	0	0	0	1	1	0	0	0	0	0	0	0			0	53	0	0	1	0	0	26.8
393	0	0	0	0	0	0	0	1	0	0	0	0	1	0	0	0		0	1	51	0	0	1	0	1	26.6
394	0	0	0	1	0	0	0	1	1	1	0	1		0	0	0				64	1	0	1	0	1	27.7
395	0	0	0	0	0	0	0	0	0	0	0	0	1	0	0	0	0	1	0	55	0	0	1	0	1	25.2
396	0	0	0	0	0	0	0	0	0	0	0	0	1	0	0	0	0	1	0	51	0	0	0	0	0	26.1
397	0	0	0	0	0	0	0	1	1	0	0	0	0	0	0	0			0	66	0	0	0	1	0	27
398	0	0	0	0	0	0	0	1	1	0	0	0	0	0	0	0			0	68	0	0	0	1	1	29.5
399	0	0	0	0	0	0	0	0	1	1	0	0	1	0	0	0	0			60	0	1	1	0	1	29.1
400	0	0	0	0	0	0	0	0	0	0	0	0	0	0	0	0	0	1	1	57	0	1	1	0	1	23.4
401	0	0	0	0	0	0	0	1	0	0	0	0	0	0	0	0		0	0	67	0	0	1	1	0	28
402	0	0	0	0	0	0	0	1	0	0	0	0	0	0	0	0		1	1	68	0	0	1	1	1	27
403	0	0	0	0	0	0	0	0	0	0	0	0	0	0	0	0	0	1	0	54	1	0	0	0	0	28.2
404	0	1	0	1	0	1	0	1	1	1	0	0				0				76	0	0	0	1	0	19.3
405	0	1	0	1	0	0	0	1	0	0	0	0			0	0		0	1	51	0	1	1	0	0	24.7
406	0	0	0	0	0	0	0	1	1	0	0	0	0	0	0	0			0	74	0	0	0	1	0	34.6
407	0	0	0	0	0	0	0	0	1	0	0	0	0	0	0	0	1		0	59	0	1	0	1	0	23.5
408	0	0	1	1	0	0	0	1	1	1	0			0	0	0				49	0	0	1	0	0	27.1
409	0	0	0	1	0	0	0	1	1	1	0	0		0	0	0				58	0	0	1	0	1	27.8
410	0	1	0	1	1	0	0	0	1	0		0			0	0	1		0	50	0	0	0	0	0	26.8
411	0	1	0	1	0	0	0	1	1	0	0	0			0	0			0	70	0	0	1	0	1	24.3
412	0	0	1	1	0	0	0	0	1	1	0			0	0	0	0			71	0	0	0	0	0	26.6
413	0	0	0	1	0	0	0	1	1	0	0	0		0	0	0			0	54	0	0	1	0	0	27.1
414	0	0	0	0	0	0	0	0	1	0	0	0	0	0	0	0	0		0	56	0	0	1	0	1	26.7
415	0	0	0	0	0	0	0	0	1	0	0	0	1	1	1	0	0		0	64	0	0	1	0	0	23.8
416	0	0	0	1	0	0	0	1	1	0	1	0		1	0	0			1	55	0	1	1	0	0	20.4
417	0	0	0	1	0	0	0	1	1	0	1	0		1	0	0			1	61	0	1	1	0	1	22.6
418	0	0	0	0	0	0	0	1	1	0	0	0	0	0	0	0			0	60	0	0	1	0	0	22
419	0	0	0	0	0	0	0	0	0	1	0	0	0	0	0	0	1	1		53	0	0	1	0	0	23.2
420	0	0	0	0	0	0	0	1	1	0	0	0	0	0	0	0			0	66	0	1	1	1	0	37.6
421	0	0	0	0	0	0	0	0	1	0	0	0	0	0	0	0	0		1	61	0	0	1	0	1	22.5
422	0	0	0	0	0	0	0	1	1	0	0	0	0	0	0	0			1	64	0	0	1	1	0	34.9
423	0	0	1	1	0	0	0	1	1	1	0			0	0	0				57	0	1	0	0	0	28.8
424	0	0	0	0	0	0	0	0	0	0	0	0	0	0	0	0	0	1	1	57	0	1	1	0	1	22.5
425	0	1	0	1	0	0	0	1	1	0	0	0			0	0			1	72	0	1	0	1	1	24.1
426	0	1	0	1	0	0	0	1	1	0	0	1			1	1			1	65	0	0	0	0	0	23.6
427	0	0	0	0	0	0	0	1	1	0	0	0	0	0	0	0			0	77	0	1	0	1	0	21.7
428	0	1	0	1	0	0	0	1	1	1	0	0			0	0				63	0	0	0	1	0	25.2
429	0	0	0	0	0	0	0	0	1	0	0	0	0	0	0	0	0		0	65	0	1	1	1	0	25.7
430	0	1	1	1	0	0	0	1	1	0	0				0	0			1	58	1	0	1	1	0	25.3
431	0	0	0	0	0	0	0	0	1	0	0	0	0	0	0	0	0		0	64	1	0	1	1	1	28.7
432	0	0	0	0	0	0	0	1	1	1	0	0	0	0	0	0				77	0	0	0	1	1	25.7
433	0	0	1	1	0	0	0	1	1	1	0			0	0	0				63	0	1	1	1	0	22.6
434	0	1	0	1	0	0	0	1	0	1	0	0			0	0		1		65	0	0	0	1	0
435	0	1	0	1	0	0	0	0	0	1	0	0			0	0	1	1		68	0	1	0	1	1	26.6
436	0	1	0	1	0	0	0	1	0	0	0	1			1	1		1	1	60	0	0	1	0	0	32.4
437	0	0	0	0	0	0	0	0	0	0	0	0	0	0	0	0	0	0	1	68	0	0	1	0	1	28.5
438	0	0	0	0	0	0	0	0	0	0	0	0	0	0	0	0	0	1	0	54	0	0	1	0	0	35.2
439	0	0	0	0	0	0	0	1	1	1	0	0	0	0	0	0				67	0	0	0	0	1	22.4
440	0	1	0	0	0	0	0	1	1	1	0	0	0		0	0				73	0	0	0	1	0	26.1
441	0	1	0	0	0	0	0	1	1	0	0	0	1		0	0			0	75	0	0	0	0	0	34.1
442	0	1	0	0	0	0	0	1	1	0	0	0	1		0	0			0	73	0	0	1	0	0	26.6
443	0	0	0	0	0	0	0	0	1	0	0	0	0	0	0	0	1		0	55	0	0		1	0	26.4
444	0	0	0	0	0	0	0	0	0	1	0	0	1	0	0	0	1	1		60	0	0	0	1	0	23.9
445	0	0	0	1	0	0	0	0	1	0	0	0		0	0	0	0		1	69	0	0	1	0	0	24.8
446	0	0	0	0	0	0	0	0	1	0	0	0	0	0	0	0	0		0	61	0	1	0	0	0	33.6
447	0	0	0	1	0	0	0	0	1	1	0	0		1	0	0	1			52	1	0	0	0	1	22.8
448	0	0	0	1	0	0	0	1	0	1	0	0		0	0	0		0		53	0	1	1	0	0	27.5
449	0	1	1	1	0	0	0	1	1	0	0				0	0			1	54	0	0	0	0	1	30.2
450	0	0	0	0	0	0	0	0	0	0	0	0	0	0	0	0	0	0	0	67	0	0	0	1	0	28.1
451	0	0	0	0	0	0	0	0	1	0	0	0	0	0	0	0	0		0	65	0	1	0	1	1	28.1
452	0	0	0	1	0	0	0	1	1	0	0	0		0	0	0			0	52	1	0	1	0	1	25.6
453	0	0	0	0	0	0	0	1	1	0	0	0	0	0	0	0			0	76	0	0	1	1	0	23.9
454	0	0	0	0	0	0	0	1	1	0	0	0	0	0	0	0			0	80	0	0	0	1	1	31.8
455	0	0	0	0	0	0	0	0	1	0	0	1	0	0	0	0	0		0	63	0	0	0	1	0	35.3
456	0	0	0	0	0	0	0	1	1	0	0	0	0	1	0	0			1	76	0	0	1	0	1	23.4
457	0	0	0	0	0	0	0	1	1	0	0	0	0	0	0	0			1	58	1	0	1	0	0	23.1
458	0	0	0	0	0	0	0	1	1	1	0	0	0	0	0	0				62	1	0	0	1	0	35.3
459	0	0	0	0	0	0	0	0	1	0	0	0	0	0	0	0	1		0	57	1	0	1	0	1	20.1
460	0	0	0	0	0	0	0	1	1	1	0	0	0	0	0	0				52	0	1	1	0	0	26.3
461	0	0	0	1	0	0	0	0	1	0	0	0		0	0	0	1		0	75	0	1	0	1	0	23.8
462	0	0	0	1	0	0	0	0	1	0	0	0		0	0	0	0		0	79	0	1	1	1	1	26
463	0	0	1	0	0	0	0	0	0	0	0		0	0	0	0	0	1	0	72	0	0	1	1	0	27.6
464	0	0	0	0	0	0	0	1	1	1	0	0	0	0	0	0				51	0	0	0	0	0	38.3
465	0	0	0	1	0	1	0	1	1	1	0	0		1		0				56	0	1	1	0	0	22
466	0	0	0	1	0	0	0	1	0	0	0	0		0	0	0		0	0	51	0	0	1	0	0	20.8
467	0	0	0	0	0	0	0	0	0	0	0	0	0	0	0	0	0	0	0	52	0	1	1	0	1	28.6
468	0	0	0	0	0	0	0	0	1	0	0	0	0	0	0	0	1		1	60	1	0	1	0	0	31.6
469	0	0	0	0	0	0	0	0	1	1	0	0	0	0	0	0	0			69	0	1	0	1	1	25.3
470	0	0	0	0	0	0	0	0	1	1	0	0	0	0	0	0	1			65	0	0	0	1	0	22.3
471	0	1	0	1	0	0	0	1	1	0	0	0			0	0			0	65	0	0	1	1	0	26.9
472	0	1	0	1	1	1	0	0	1	0		0				0	0		0	58	1	0	0	1	0	19.6
473	0	1	1	1	0	0	0	0	0	0	1				0	0	0	0	0	61	1	0	1	1	1	24.1
474	0	0	0	0	0	0	0	1	0	0	0	0	0	0	0	0		0	0	77	0	1	1	1	1	21.5
475	0	0	0	0	0	0	0	1	0	0	0	0	0	0	0	0		0	1	70	0	1	0	1	0	21.7
476	0	0	0	0	0	0	0	0	0	0	0	0	0	0	0	0	0	0	0	64	0	1		0	1	28.1
477	0	0	0	0	0	0	0	0	0	1	0	0	0	0	0	0	1	0		51	1	0	0	0	1	27.3
478	0	0	0	1	0	0	0	1	1	0	0	0		0	0	0			0	71	1	0	0	1	0	20.7
479	0	0	0	0	0	0	0	0	0	0	0	0	1	1	0	0	1	1	1	62	1	0	1	0	1	30
480	0	0	0	0	0	0	0	1	1	0	0	0	0	0	0	0			0	67	0	1	1	0	1	23
481	0	0	0	0	0	0	0	1	1	0	0	0	0	0	0	0			0	67	0	0	1	0	0	27.2
482	0	1	1	1	0	0	0	0	0	0	1				1	0	0	0	1	55	0	0	1	0	0	38.3
483	0	0	0	0	0	0	0	0	1	0	0	0	0	0	0	0	0		0	64	0	0	1	0	1	25.3
484	0	0	0	0	0	0	0	0	1	0	0	0	0	0	0	0	0		0	54	1	0	0	0	0	19.2
485	0	1	0	1	0	0	0	1	1	0	0	0			0	0			1	61	1	0	1	1	0	23.4
486	0	1	0	1	1	0	0	0	0	0		0			1	1	0	0	1	69	0	0	1	1	1	23.8
487	0	1	0	1	0	0	0	0	0	0	0	0			0	0	0	0	1	69	0	0	1	1	0	20.8
488	0	0	0	0	0	0	0	1	1	1	0	0	0	0	0	0				55	0	0	1	0	0	30.6
489	0	0	0	0	0	0	0	1	1	1	0	0	0	0	0	0				57	0	1		0	0	25.9
490	0	0	0	0	0	0	0	1	0	0	0	0	0	0	0	0		1	0	58	0	1		0	1	24.1
491	0	0	0	0	0	0	0	0	1	0	0	0	0	0	0	0	0		1	59	0	1	1	0	0	30.9
492	0	0	0	0	0	0	0	0	0	0	0	0	0	0	0	0	0	1	0	63	1	0	1	0	1	33.7
493	0	0	0	0	0	0	0	1	0	0	0	0	0	0	0	0		1	1	52	0	0	1	0	1	25.1
494	0	0	0	0	0	0	0	0	0	0	0	0	0	0	0	0	0	0	0	76	0	0	0	1	0	25.3
495	0	1	0	1	0	0	0	1	1	0	0	0			0	0			0	66	0	0	1	0	0	23
496	1	1	1	1	0	0	0	1	1	0	0				0	0			0	78	0	1			1	25.6
497	0	0	0	1	0	0	0	1	1	1	0	0		0	0	0				62	0	0	0	0	0	23.5
498	0	0	0	0	0	0	0	0	1	1	0	0	0	0	0	0	0			62	0	1	1	0	1	29.1
499	0	0	0	0	0	0	0	1	0	0	0	0	0	1	0	0		0	1	64	0	0	1	1	0	22.3
500	0	0	0	0	0	0	0	1	0	0	0	0	0	0	0	0		1	0	66	0	1	0	1	1	27.3
501	0	0	0	1	0	0	0	0	0	0	0	0		0	0	0	0	0	0	55	0	0	1	0	0	24.2
502	0	0	0	1	0	0	0	1	1	1	0	0		0	0	0				58	0	1	0	0	1	26.4
503	0	0	0	0	0	0	0	0	0	0	0	0	0	0	0	0	0	0	1	64	0	0	0	1	0	25.9
504	0	1	0	1	0	0	0	0	0	0	0	0			0	0	0	0	0	66	0	1	1	1	1	26.4
505	0	0	0	0	0	0	0	1	1	0	0	0	0	0	0	0			0	66	0	0	0	1	0	19.5
506	0	1	1	1	0	0	0	0	0	0	0				0	0	0	0	0	54	0	1	0	0	1	23.5
507	0	0	0	0	0	0	0	1	1	1	0	0	0	0	0	0				71	0	1	0	1	0	30.3
508	0	0	0	0	0	0	0	0	1	0	0	0	0	0	0	0	1		1	53	0	0	1	0	1	25
509	0	0	0	0	0	0	0	0	1	0	0	0	0	0	0	0	1		0	66	0	1	1	1	1	25.5
510	0	0	1	1	0	0	0	0	1	0	0			0	0	0	0		0	60	0	0	0	1	0	26
511	0	0	0	0	0	0	0	1	0	0	0	0	1	1	0	0		1	0	63	0	0	0	0	0	32
512	1	0	0	0	0	0	0	1	1	1	0	0	0	0	0	0				66	0	0	1	0	1	26.7
513	0							1	1	1										76	0	0		1	1	27.2
514	0	0	0	0	0	0	0	1	1	1	0	0	0	0	0	0				66	0	0	0	1	0	30.2
515	0	1	0	1	0	0	0	1	0	0	0	0			0	0		1	1	56	0	0	1	0	0	24.9
516	0	0	0	0	0	0	0	0	0	1	0	0	0	0	0	0	0	0		54	0	0	0	1	0	32.8
517	0	1	1	1	0	0	0	0	0	0	0				0	0	0	1	1	70	0	0	0	1	0	24.6
518	0	0	0	0	0	0	0	0	0	0	0	0	0	0	0	0	0	0	0	56	0	0	0	0	0	25.2
519	0	1	0	0	0	0	0	1	1	1	0	1	0		1	0				58	0	0	1	0	0	23.4
520	0	0	0	0	0	0	0	1	1	1	0	1	1	1	0	0				71	0	0	1	0	1	23.1
521	0	0	0	0	0	0	0	1	1	0	0	0	0	0	0	0			0	64	0	0	1	0	1	23.5
522	0	0	0	0	0	0	0	1	1	1	0	0	0	0	0	0				56	1	0	0	1	0	19.3
523	0	1	0	1	0	1	0	1	1	1	0	0				0				57	0	0	0	1	0	33
524	0	1	0	1	0	0	0	1	1	0	0	0			0	0			1	66	0	1		1	1	23.6
525	0	0	0	0	0	0	0	1	1	1	0	0	1	0	0	0				50	1	0	1	0	1	21.4
526	0	0	0	0	0	0	0	1	0	1	0	0	0	0	0	0		0		53	0	0	1	0	0	33.2
527	0	1	0	0	0	0	0	0	1	0	0	0	0		0	0	0		0	59	0	1	1	0	0	22.1
528	0	0	0	0	0	0	0	0	1	0	0	0	0	0	0	0	0		0	62	0	1	1	0	1	22.8
529	0	0	0	0	0	0	0	0	0	1	0	0	1	1	1	0	0	0		70	0	1	1	1	1	30.4
530	0	1	1	1	0	0	0	1	0	1	1				1	0		0		66	0	1	1	1	0	29.5
531	0	0	0	0	0	0	0	1	1	0	0	0	0	0	0	0			0	71	0	0	0	0	1	30.5
532	0	0	0	0	0	0	0	1	1	0	0	0	0	0	0	0			0	65	0	1	1	0	0	23.5
533	0	1	0	1	0	0	0	0	1	0	1	1			1	0	0		1	61	0	1	0	1	0	17.2
534	0	0	0	0	0	0	0	0	1	0	0	0	0	0	0	0	1		0	68	0	0	1	1	0	24.3
535	0	0	0	0	0	0	0	1	0	0	0	0	0	0	0	0		0	0	52	1	0	1	0	1	23
536	0	0	0	0	0	0	0	0	0	1	0	0	0	0	0	0	0	0		53	0	0	0	0	0	26.3
537	0	0	0	0	0	0	0	0	1	0	0	0	0	0	0	0	0		0	68	0	0	1	1	0	22.6
538	0	0	0	1	0	0	0	0	1	1	0	0		0	0	0	0			69	0	1	0	0	0	31.8
539	0	0	0	0	0	0	0	1	1	0	0	0	0	0	0	0			0	78	0	0	0	0	0	21.8
540	0	0	0	1	0	0	0	1	1	0	0	0		0	0	0			1	61	0	0	1	0	0	24.9
541	0	0	0	1	0	0	0	1	1	1	0	0		0	0	0				67	0	0	0	1	0
542	0	1	0	1	0	0	0	0	1	1	0	0			1	0	1			72	0	1	1	1	1	23.8
543	0	0	0	0	0	0	0	0	0	1	0	0	0	0	0	0	0	0		73	0	0	0	1	0	23.4
544	0	0	0	0	0	0	0	1	1	0	0	0	0	0	0	0			0	62	0	0	1	0	0	24.5
545	0	0	0	0	0	0	0	1	1	0	0	0	0	0	0	0			0	69	0	0	1	0	1	20.3
546	0	0	0	0	0	0	0	1	0	0	0	0	0	0	0	0		1	0	52	0	0	1	1	0	35.2
547	0	0	1	0	0	0	0	1	0	0	0		0	0	0	0		0	0	61	0	0	0	0	0	30.9
548	0	0	0	0	0	0	0	1	1	0	0	0	1	1	0	0			1	69	0	0	1	0	0	28.6
549	0	0	0	0	0	0	0	1	1	0	0	0	0	0	0	0			0	69	0	1	1	0	1	25.8
550	0	0	0	0	0	0	0	0	0	0	0	0	0	0	0	0	0	0	0	59	0	0	1	0	0	23
551	1	0	0	0	0	0	0	0	1	0	0	0	0	0	0	0	0		0	68	0	1	0	1	1	36.3
552	0	1	0	1	0	0	0	1	0	1	0	1			0	0		0		63	0	0	1	1	0	31.8
553	0	1	0	1	0	0	0	1	0	1	0	0			0	0		0		64	0	0	1	0	1	28.6
554	0	0	0	0	0	0	0	1	1	0	0	0	0	0	0	0			1	77	0	1	0	1	0	22.4
555	0	0	0	0	0	0	0	0	1	0	0	0	0	0	0	0	0		0	68	0	1	0	1	0	28.4
556	0	1	0	1	0	0	0	0	1	0	0	0			0	0	0		0	71	1	0	0	1	0	35.9
557	0	0	0	0	0	0	0	0	1	1	0	0	0	0	0	0	0			71	0	1	1	0	0	19.2
558	0	0	0	0	0	0	0	0	1	0	0	0	0	0	0	0	1		0	74	0	0	0	1	0	31.5
559	0	0	0	0	0	0	0	0	0	0	0	0	0	0	0	0	0	1	0	61	0	0	1	0	0	28
560	0	0	0	0	0	0	0	1	1	1	0	0	1	1	0	0				69	0	0	1	1	0	19.7
561	0	0	0	0	0	0	0	1	1	0	0	0	0	0	0	0			1	62	0	1	1	0	1	29.6
562	0	0	0	0	0	0	0	1	1	0	0	0	0	0	0	0			0	72	0	1	1	1	0	22.8
563	0	0	0	0	0	0	0	0	0	0	0	0	0	0	0	0	0	0	0	66	1	0	0	0	1	21.7
564	0	0	1	0	0	0	0	1	1	1	0		0	0	0	0				70	0	0	1	0	0	24.9
565	0	1	0	0	0	0	0	1	1	0	0	0	0		0	0			0	70	0	1	1	0	0	21.9
566	0	0	0	0	0	0	0	1	1	0	0	0	0	0	0	0			0	57	0	1	1	0	1	25.9
567	0	0	0	0	0	0	0	1	1	1	0	0	0	0	0	0				56	0	0	1	0	0	25.2
568	0	0	0	1	0	0	0	0	0	0	1	0		0	0	0	0	0	0	71	1	0	1	1	0	24.7
569	0	0	0	1	0	0	0	0	1	0	0	0		0	0	0	1		0	65	0	0	1	1	0	32.5
570	0	1	0	1	0	0	0	0	0	0	0	1			1	0	0	1	0	59	0	1	1	0	0	25.5
571	0	1	0	1	1	1	0	1	1	1		0				0				69	0	1	1	1	0	21.2
572	0	0	0	1	0	0	0	1	1	1	0	0		0	0	0				72	0	1	1	1	1	30.8
573	0	0	0	0	0	0	0	0	1	0	0	0	0	0	0	0	0		0	69	0	1	1	0	1	23.2
574	0	0	0	0	0	0	0	0	1	1	0	0	0	0	0	0	0			60	0	0	0	0	0	30.7
575	0	0	0	0	0	0	0	0	0	0	0	0	0	0	0	0	0	0	1	64	0	0	0	0	1	24.9
576	0	1	0	0	0	0	0	1	1	0	0	0	0		0	0			1	54	0	0	1	0	0	27.6
577	0	1	0	0	0	0	0	1	1	0	0	0	0		0	0			0	57	0	0	1	0	1	25.2
578	0	0	0	1	0	0	0	1	0	0	0	0		0	0	0		0	0	71	0	0	1	1	0	25.3
579	0	1	0	0	0	0	0	0	0	0	0	0	0		0	0	0	0	1	56	0	0	0	0	0	37.2
580	0	0	0	0	0	0	0	1	1	0	0	0	0	0	0	0			0	68	0	1	0	1	1	26.8
581	0	0	0	0	0	0	0	1	1	0	0	0	0	0	0	0			1	68	0	0	1	1	0	26.8
582	0	0	0	0	0	0	0	1	1	1	0	0	0	0	0	0				53	0	1		0	1	31
583	1	0	0	0	0	0	0	0	0	0	0	0	0	0	0	0	0	1	0	78	0	0	0	1	0	28.8
584	0	0	0	0	0	0	0	0	0	0	0	1	1	0	0	0	0	0	0	56	0	0	0	0	0	36.1
585	0	0	0	0	0	0	0	0	1	0	0	0	0	0	0	0	0		0	77	0	1		1	1	27.9
586	0	0	0	0	0	0	0	0	0	0	0	0	0	0	0	0	0	0	0	64	0	0	1	1	0	24
587	0	0	0	0	0	0	0	1	1	0	0	0	0	0	0	0			0	50	0	0	0	0	0	22.4
588	0	0	0	0	0	0	0	0	1	1	0	0	0	0	0	0	1			69	0	0	1	0	0	25
589	0	0	0	0	0	0	0	0	1	1	0	0	0	0	0	0	0			78	1	0	1	1	1	21.2
590	0	0	0	0	0	0	0	1	1	1	0	0	1	1	0	0				61	0	1	0	1	0	26.5
591	0	0	0	0	0	0	0	0	0	0	0	0	0	0	0	0	1	1	1	63	1	0	1	1	0	21.5
592	0	1	0	1	1	1	0	1	0	0		0				1		0	1	61	0	0	1	1	0	30.7
593	0	0	0	0	0	0	0	1	1	0	0	0	0	0	1	0			0	50	1	0	1	0	0	21.3
594	0	0	0	0	0	0	0	0	1	0	0	0	0	0	0	0	0		0	57	0	1	1	0	1	25.5
595	1	1	0	0	0	1	1	0	0	0	0	1	1				0	0	0	78	1	0	1	0	0	21.8
596	0	1	0	1	0	0	0	1	0	0	0	0			0	0		0	1	62	0	1	1	0	1	29.1
597	0	0	0	0	0	0	0	0	0	1	0	0	0	0	0	0	0	0		60	0	1	0	1	1	22.2
598	0	0	0	0	0	0	0	1	1	1	0	0	0	0	0	0				66	0	0		1	0	34.8
599	0	0	0	0	0	0	0	1	1	1	0	0	0	0	0	0				51	0	0	1	0	1	23.2
600	0	0	0	0	0	0	0	0	1	0	0	0	0	0	0	0	1		1	54	0	0	1	0	1	31
601	0	0	0	0	0	0	0	0	0	0	0	0	0	0	0	0	1	0	0	55	0	0	1	0	0	33.1
602	0	1	0	0	0	0	0	0	0	0	0	0	1		0	0	0	1	0	59	0	1	0	0	1	26.5
603	0	0	0	0	0	0	0	0	0	0	0	0	0	1	0	0	0	1	0	52	0	0	0	0	0	20.2
604	0	0	0	1	0	0	0	0	1	0	0	0		0	0	0	0		0	53	0	1	1	1	1	26.1
605	0	0	0	1	0	0	0	0	1	1	0	0		0	0	0	0			58	0	1	1	0	0	30.6
606	0	0	0	0	0	0	0	0	1	0	0	1	1	1	0	0	0		0	54	1	0	0	0	0	27.1
607	0	0	0	1	0	0	0	0	0	0	0	0		1	1	1	0	0	0	58	0	0	1	1	1	28.5
608	0	0	0	0	0	0	0	1	1	0	0	0	0	0	0	0			0	55	1	0	1	0	1	23.9
609	0	0	0	0	0	0	0	0	0	0	0	0	0	0	0	0	0	0	0	61	0	1		0	1	23.6
610	0	0	0	0	0	0	0	0	1	0	0	0	0	0	0	0	0		0	60	1	0	1	1	0	28.4
611	0	0	0	0	0	0	0	1	1	0	0	0	0	0	0	0			1	70	0	0	0	1	0	22.3
612	0	0	0	0	0	0	0	1	1	1	0	0	1	1	0	0				50	0	0	1	0	0	22.9
613	0	0	0	0	0	0	0	1	1	1	0	0	0	0	0	0				50	0	1	0	0	1	29.1
614	0	0	0	0	0	0	0	0	1	0	0	0	0	0	0	0	1		1	50	1	0	1	0	0	29.1
615	1	0	0	0	0	0	0	1	0	0	0	0	0	0	0	0		1	1	70	0	0	1	0	1	25.6
616	0	0	0	1	0	0	0	0	1	0	0	0		1	0	0	0		1	60	0	1	1	0	1	26.9
617	0	0	0	0	0	1	0	1	0	0	0	0	1	0		1		1	0	53	0	0	0	0	0	27.9
618	0	0	0	1	0	0	0	0	1	0	0	0		0	0	0	0		0	51	0	0	1	0	0	30.8
619	0	0	0	1	0	0	0	0	0	0	0	0		0	0	0	1	0	0	62	0	0	0	1	0	24.7
620	0	0	0	0	0	0	0	1	1	0	0	1	1	0	0	0			0	69	1	0	0	1	0	26.7
621	0	0	0	0	0	0	0	0	1	0	0	0	0	0	0	0	1		1	61	0	1	1	0	1	29.2
622	0	0	0	0	0	0	0	0	1	0	0	0	0	0	0	0	1		0	64	0	1	1	0	0	25.7
623	0	0	0	1	0	0	0	0	1	1	0	0		0	0	0	1			59	0	1	0	0	1	29.9
624	0	0	0	0	0	0	0	1	1	1	0	0	0	0	0	0				58	1	0	1	0	1	20.1
625	0	0	0	0	0	0	0	0	1	0	0	0	0	0	0	0	0		1	51	0	1	1	0	1	28.7
626	0	1	0	1	0	0	0	1	0	0	0	0			0	0		1	0	58	0	0	0	0	0	24
627	0	1	1	1	0	0	0	0	1	1	0				0	0	1			55	0	0	0	0	0	28.3
628	0	0	0	0	0	0	0	1	1	1	0	0	1	1	1	1				57	0	0	1	0	1	27.9
629	0	0	0	0	0	0	0	0	1	1	0	0	1	1	0	0	0			56	0	1	0	0	1	32.1
630	0	0	0	0	0	0	0	0	1	1	0	0	0	0	0	0	1			76	0	0	0	1	0	20.7
631	0	0	0	1	0	0	0	1	1	0	0	0		1	0	0			0	50	0	1	1	0	0	25.4
632	0	0	0	1	0	0	0	0	1	1	0	0		1	0	0	1			53	0	1	1	0	1	25
633	0	0	0	0	0	0	0	0	0	0	0	0	1	1	0	0	1	0	0	55	0	0	1	1	0	24.2
634	0	0	1	1	0	0	0	1	0	0	0			1	0	0		0	0	51	0	0	0	0	1	24
635	0	1	0	1	0	0	0	1	1	0	0	0			0	0			1	57	0	1	0	1	1	34.6
636	0	1	0	0	0	0	0	0	0	0	0	0	0		0	0	1	1	1	73	0	0	0	1	0	27.2
637	0	0	0	0	0	0	0	0	0	0	0	0	0	0	0	0	1	1	0	53	1	0	1	0	1	27.7
638	0	0	0	1	0	0	0	0	1	1	0	0		0	0	0	1			57	0	1	0	0	1	33.4
639	0	1	0	0	0	0	0	1	0	0	0	0	1		1	1		1	1	54	0	0	1	0	0	22.5
640	0	1	0	1	0	0	0	0	0	1	0	0			0	0	1	0		58	0	1	1	0	1	21.6
641	0	0	0	1	0	0	0	1	0	1	0	0		0	0	0		0		52	0	0		1	0	24.7
642	0	0	1	1	0	0	0	1	1	1	0			0	0	0				55	0	1	0	0	0	20.8
643	0	0	0	0	0	0	0	1	0	1	0	0	0	0	0	0		1		65	0	0	1	1	0	27.5
644	0	0	0	1	0	0	0	1	1	1	0	0		1	0	0				60	0	1	1	1	0	25.3
645	1	0	0	1	0	0	0	0	0	0	0	0		0	0	0	0	0	0	75	0	1	0	1	0	31.9
646	0	0	0	0	0	0	0	1	1	1	0	0	0	0	0	0				60	0	1	0	1	1	26.8
647	0	0	0	0	0	0	0	0	1	0	0	0	0	0	0	0	0		0	55	1	0	0	0	1	27.4
648	0	0	0	0	0	0	0	1	1	1	0	0	0	0	0	0				56	0	1	1	0	0	28.5
649	0	0	0	0	0	0	0	0	1	1	0	0	0	0	0	0	0			64	0	1	1	0	1	22.4
650	0	0	0	0	0	0	0	1	1	1	0	0	0	0	0	0				55	0	0	0	0	0	32
651	0	0	0	0	0	0	0	1	1	1	0	0	0	0	0	0				60	0	0	0	0	1	25.5
652	0	0	0	0	0	0	0	0	1	1	0	0	0	0	0	0	0			72	0	1	0	0	1	26.6
653	0	0	0	0	0	0	0	1	0	0	0	0	0	0	0	0		1	0	60	0	0	0	1	0	30.3
654	0	0	0	0	0	0	0	0	0	0	0	0	0	0	0	0	0	0	0	70	0	1	0	1	1	24.7
655	0	0	0	0	1	0	0	1	1	1		0	0	0	0	0				57	0	0	1	0	0	26.3
656	0	0	0	0	0	0	0	1	1	1	0	0	0	0	0	0				63	0	1	1	0	1	29.4
657	0	0	0	0	0	0	0	1	1	0	0	0	0	0	0	0			0	52	0	1	1	0	1	23.3
658	0	0	0	1	0	0	0	1	1	0	0	0		0	0	0			0	67	0	0	1	1	0	25.5
659	0	1	0	1	1	0	0	1	0	0		0			0	0		0	0	60	0	0	0	1	1	22.1
660	0	1	0	1	1	1	0	1	0	0		0				0		1	0	63	0	0	0	1	0	22.6
661	0	0	0	0	0	0	0	0	1	1	0	0	0	0	0	0	0			69	0	1	0	1	0	33.7
662	0	0	0	0	0	0	0	1	1	1	0	0	0	0	0	0				70	0	1	1	1	0	23.3
663	0	0	0	1	0	0	0	1	1	0	0	0		0	0	0			0	54	0	1	1	0	0	39.7
664	0	0	0	0	0	0	0	1	1	1	0	0	0	0	0	0				64	0	1	0	0	0	23
665	0	0	0	0	0	0	0	0	1	1	0	0	0	0	0	0	0			58	1	0	0	0	0	26.5
666	0	0	0	0	0	0	0	0	0	0	0	0	0	0	0	0	0	1	1	64	1	0	0	1	1	22.7
667	0	0	1	1	0	0	0	0	0	0	0			0	0	0	1	1	1	60	1	0	0	1	0	32.9
668	0	1	0	1	0	1	1	1	1	1	0	0								58	0	1	1	0	0	22.1
669	0	0	0	0	0	0	0	0	0	0	0	0	0	0	0	0	0	1	0	60	0	1	0	1	1	27.3
670	0	0	0	1	0	0	0	1	1	0	0	0		0	0	0			1	75	0	0	1	1	1	27.9
671	0	1	0	1	0	0	0	1	1	0	0	0			0	0			0	70	0	1	1	1	0	22.1
672	0	0	0	0	0	0	0	0	0	0	0	0	0	0	0	0	1	1	0	59	0	0	1	0	1	28.5
673	0	1	0	1	0	1	1	1	1	0	1	0							0	57	0	0	1	1	0	20.1
674	0	1	0	0	0	0	0	1	1	0	0	0	0		0	0			1	60	0	0	0	1	0	24.1
675	0	0	0	0	0	0	0	1	1	0	0	0	1	1	1	1			0	66	0	1	1	1	1	28.4
676	0	0	0	0	0	0	0	0	0	0	0	0	0	0	0	0	0	0	0	55	0	1	0	0	0	36
677	0	0	0	0	0	0	0	0	0	0	0	0	0	0	0	0	0	0	1	51	0	1	1	0	1	30.1
678	0	0	0	0	0	0	0	1	1	1	0	0	1	1	0	0				58	0	1	1	1	0	17.8
679	0	0	0	0	0	0	0	1	0	1	1	0	1	1	1	0		0		59	0	1	0	0	0	31.2
680	0	1	1	1	0	0	0	0	1	0	0				0	0	0		1	51	0	1	1	0	0	22.9
681	0	1	1	1	0	0	0	0	1	0	0				0	0	0		1	59	0	1	1	0	1	22
682	0	1	0	1	0	0	0	1	1	1	0	0			0	0				60	0	0		1	0	39.6
683	0	0	0	0	0	0	0	0	0	0	0	0	0	1	1	0	1	0	1	55	0	1	0	0	1	31.6
684	0	0	0	0	0	0	0	0	1	0	0	0	0	0	0	0	0		0	72	0	1	1	1	1	22.4
685	1	0	0	0	0	0	0	0	1	0	0	0	1	1	1	1	0		1	66	0	0	0	1	0	25.1
686	0	0	0	0	0	0	0	0	1	0	0	0	1	1	1	1	0		0	50	0	0	0	0	1	23.4
687	0	0	0	0	0	0	0	1	0	0	0	0	0	0	0	0		1	0	52	0	1	1	0	1	25.2
688	0	0	0	0	0	0	0	0	0	0	0	0	0	0	0	0	0	0	0	58	1	0	0	1	0	19.8
689	0	0	0	1	0	0	0	1	0	0	0	0		1	0	0		1	1	52	0	0	1	0	1	20.8
690	0	0	0	1	0	0	0	1	1	1	0	0		1	0	0				50	0	0	1	1	0	38.6
691	0	0	0	0	0	0	0	1	0	1	0	0	0	0	0	0		1		68	0	1	0	1	1	33.1
692	0	0	0	1	0	0	0	1	1	1	0	0		0	0	0				68	0	1	1	0	1	27.5
693	0	0	0	0	0	0	0	0	1	1	0	0	0	0	0	0	1			59	0	1	0	0	1	29.4
694	0	0	0	0	0	0	0	0	0	1	0	0	0	0	0	0	0	1		64	0	0	0	1	0	21.6
695	0	0	0	0	0	0	0	0	1	0	0	0	0	0	0	0	1		0	61	0	0	0	0	1	29.4
696	0	1	0	1	0	0	0	1	0	1	0	0			0	0		1		55	0	0	0	0	0	29.1
697	0	0	0	0	0	0	0	0	1	0	0	0	0	0	0	0	1		1	54	0	0	1	0	1	23.6
698	0	0	0	0	0	0	0	0	1	0	0	0	0	0	0	0	1		0	52	1	0	0	0	1	26.8
699	0	0	0	0	0	0	0	0	1	0	0	0	0	0	0	0	0		0	62	1	0	0	1	0	25
700	0	1	1	1	0	0	0	0	0	0	1				1	1	1	1	1	52	0	0	1	0	0	21.2
701	0	0	0	0	0	0	0	0	0	0	0	0	0	0	0	0	0	0	0	63	0	1	1	0	0	34.7
702	0	0	0	1	0	0	0	0	0	1	0	0		0	0	0	1	1		50	0	0	1	0	1	25.9
703	0	1	0	1	1	1	1	1	1	0		0							1	53	0	0	1	0	0	32.4
704	0	0	0	0	0	0	0	0	0	0	0	0	1	0	0	0	0	0	0	51	1	0	1	0	1	24.6
705	0	0	0	1	0	0	0	0	0	1	0	0		1	0	0	0	1		65	0	0	1	1	0	26.3
706	0	0	0	0	0	0	0	0	1	0	0	0	0	0	0	0	1		0	50	0	1	1		0	23.7
707	0	1	0	1	0	0	0	1	0	0	0	0			0	0		1	0	52	0	1	0	0	1	28.5
708	0	0	0	0	0	0	0	1	1	0	0	0	0	0	0	0			0	55	0	1	1	0	1	22.2
709	0	0	0	0	0	0	0	0	1	0	0	0	0	1	0	0	1		1	55	0	1	0	0	0	28.8
710	0	0	0	0	0	0	0	1	0	0	0	1	1	1	0	0		0	0	56	1	0	0	0	0	22.8
711	0	0	0	0	0	0	0	1	0	1	0	0	0	0	0	0		0		68	0	0	0	1	0	27.4
712	0	0	0	0	0	0	0	0	0	0	0	0	0	0	0	0	0	0	0	51	0	0	0	1	0	29.4
713	0	1	0	0	0	0	0	0	0	0	0	0	0		0	0	1	0	1	52	0	0	0	0	0	34.7
714	0	0	0	0	0	0	0	0	1	1	0	0	0	0	0	0	1			57	1	0	0	0	1	24.4
715	0	0	0	0	0	0	0	1	1	1	1	0	1	1	1	1				52	0	1	1	1	0	26
716	0	1	0	1	0	0	0	1	1	1	0	0			0	0				57	0	1	1	0	0	28.1
717	0	0	0	0	0	0	0	0	1	1	0	0	0	1	1	1	1			51	0	1	0	0	0	25.9
718	0	0	0	0	0	0	0	0	0	0	0	0	0	0	0	0	0	1	0	50	0	0	1	0	0	26.1
719	0	0	0	0	0	0	0	0	0	0	0	0	0	0	0	0	0	1	0	59	0	1	1	0	0	29.6
720	0	0	0	0	0	0	0	0	1	0	0	0	0	0	0	0	0		0	65	1	0	0	1	1	18.2
721	0	0	0	0	0	0	0	0	0	0	0	0	0	0	0	0	0	0	0	63	0	1	0	1	0	27.3
722	0	1	0	1	0	0	0	1	1	0	0	0			0	0			1	58			1	0	1	27.8
723	0	0	0	0	0	0	0	0	1	0	1	0	1	1	1	0	0		1	66	0	0	1	0	1	22.1
724	0	0	0	0	0	0	0	0	1	0	0	0	0	0	0	0	0		0	62	0	1	0	0	1	31
725	0	1	0	1	0	0	0	0	0	0	1	0			1	1	0	1	1	51	0	0	1	0	0	30.5
726	0	0	1	1	0	0	0	1	0	0	0			1	0	0		1	1	55	0	1	1	1	0	29
727	0	1	1	1	0	0	0	0	0	0	0				0	0	0	0	0	53	0	0	0	0	0	25.9
728	0	0	0	0	0	0	0	0	1	0	0	0	0	0	0	0	0		1	54	1	0	0	0	0	23.4
729	0	0	1	1	0	0	0	0	0	0	0			0	0	0	1	0	0	65	0	0	0	1	0	27
730	0	1	0	1	0	0	0	0	0	0	0	0			0	0	0	0	0	57	0	1	1	1	1	24.1
731	0	0	0	0	0	0	0	0	1	0	0	0	1	0	0	0	1		0	67	0	0	1	1	1	17.4
732	0	0	0	0	0	0	0	0	0	0	0	0	0	0	0	0	1	0	0	50	1	0	0	0	0	27.8
733	0	0	0	0	0	0	0	1	1	1	0	0	0	0	0	0				52	0	0	1	0	1	28.4
734	0	0	0	0	0	0	0	1	1	1	0	0	0	0	0	0				62	0	0	1	0	1	25.5
735	0	0	0	0	0	0	0	1	1	1	0	0	0	0	0	0				60	0	0	0	0	0	35
736	0	0	0	0	0	0	0	0	1	0	0	0	0	0	0	0	0		0	50	0	1	1	0	0	27.4
737	0	1	0	1	0	0	0	0	0	1	0	0			0	0	1	1		71	0	0	0	1	0	22.5
738	0	0	0	1	0	0	0	0	0	1	0	0		0	0	0	0	0		66	1	0	1	1	1	25.6
739	0	0	0	1	0	0	0	1	1	0	0	0		0	0	0			0	61	0	0	1	1	0	26.2
740	0	0	0	0	0	0	0	1	1	0	0	0	0	0	0	0			0	61	0	0	1	0	1	24.9
741	0	0	0	0	0	0	0	1	0	0	0	0	0	0	0	0		0	0	74	0	0	1	1	0	22.8
742	0	0	0	0	0	0	0	1	1	1	0	0	0	0	0	0				50	0	0	1	0	1	27.5
743	0	0	0	0	0	0	0	1	1	1	0	0	0	0	0	0				54	0	1	1	0	1	28.4
744	0	0	1	0	0	0	0	0	1	1	1		1	1	1	0	0			58	0	0	0	1	0	30.1
745	0	0	0	0	0	0	0	1	1	0	0	0	0	0	0	0			0	66	0	1	0	1	1	30.9
746	1	0	0	0	0	0	0	0	1	0	0	0	0	0	0	0	1		1	73	0	1	0	1	0	27.6
747	0	0	0	0	0	0	0	1	1	0	0	0	0	0	0	0			1	68	0	0	1	0	0	24.7
748	0	0	0	0	0	0	0	0	1	0	0	0	0	0	0	0	0		1	70	0	1	1	1	1	25.8
749	0	0	0	0	0	0	0	1	1	0	0	0	0	0	0	0			1	56	0	1	1	1	1	24.3
750	0	0	1	1	0	0	0	1	1	0	0			1	1	1			1	53	0	0	1	0	0	20.7
751	0	1	1	1	1	0	0	1	1	0					0	0			1	68	0	0	0	1	1	23.5
752	0	0	0	0	0	0	0	1	1	0	0	0	0	0	0	0			0	64	0	1	1	1	0	23.8
753	0	1	0	1	1	0	0	1	1	0		0			0	0			0	56	1	0	0	1	1	31.2
754	0	0	0	0	0	0	0	0	0	0	0	0	0	0	0	0	0	1	0	55	0	0	0	0	0	33.3
755	0	0	0	0	0	0	0	0	1	0	0	0	0	0	0	0	0		1	60	0	0	0	1	0	20.4
756	0	1	0	1	0	0	0	1	0	0	0	0			0	0		0	0	61	0	0	1	0	1	22.9
757	0	0	0	0	0	0	0	0	0	0	0	0	0	0	0	0	1	0	0	61	0	1	1	0	1	23.2
758	0	0	0	1	0	0	0	1	1	1	0	0		0	0	0				67	0	0	0	1	0	24.3
759	0	0	0	0	0	0	0	0	0	0	0	0	0	0	0	0	1	0	1	69	0	1	1	0	0	20.1
760	0	0	0	0	0	0	0	0	1	0	0	0	0	0	0	0	0		1	79	0	0	1	1	1	27.4
761	0	0	0	0	0	0	0	1	1	0	0	0	0	0	0	0			0	56	0	1	1	0	1	21.6
762	0	1	1	1	0	1	1	1	1	0	1								1	60	0	0	1	0	0	22.2
763	0	1	1	1	0	1	1	0	1	0	1						1		1	61	0	0	1	0	1	18.6
764	0	0	0	1	0	0	0	0	0	1	0	0		0	0	0	1	1		59	0	0	1	0	0	19
765	0	0	0	1	0	0	0	1	1	0	0	0		0	0	0			0	64	0	0	0	0	1	29.6
766	0	1	1	1	0	1	0	1	1	0	0					1			0	54	0	0	0	1	0	26
767	0	1	0	1	0	0	0	0	1	0	0	0			0	0	0		0	57	0	1	1	0	1	23.2
768	0	0	0	0	0	0	0	1	1	0	0	0	0	0	0	0			1	63	0	0	0	0	0	25.1
769	0	0	0	1	0	0	0	0	1	1	0	0		0	0	0	1			51	0	0	1	0	0	26.3
770	0	0	0	0	0	0	0	0	1	0	0	0	0	0	0	0	1		1	68	0	1	1	1	0	22.6
771	0	0	0	0	0	0	0	0	0	1	0	0	0	0	0	0	0	1		60					0	23.8
772	0	1	1	1	0	0	0	1	1	1	1				0	0				61	0	0	0		0	22.7
773	0	0	0	1	0	0	0	1	1	1	0	1		1	0	0				72	0	0	1	0	0	21.5
774	0	0	0	1	0	0	0	1	1	1	0	1		1	0	0				74	0	0	1	0	1	22.2
775	0	0	0	0	0	0	0	1	1	0	0	0	0	0	0	0			1	71	0	1	1	1	1	20.6
776	0	0	0	0	0	0	0	1	1	0	0	0	0	0	0	0			0	66					1	27
777	0	0	0	0	0	0	0	1	1	1	0	0	0	0	0	0				69	0	0	1	1	1	26.6
778	0	0	0	0	0	0	0	0	0	0	0	0	0	0	0	0	0	0	0	65	0	0	0	1	0	27.8
779	0	0	0	1	0	0	0	1	1	1	0	0		0	0	0				70	0	0	1	1	1	25.1
780	0	0	0	0	0	0	0	1	1	1	0	0	0	0	0	0				66	0	1	1	1	1	35.6
781	0	0	0	0	0	0	0	1	1	0	0	0	0	0	0	0			0	54	1	0	1	0	1	25.4
782	0	0	0	0	0	0	0	1	1	0	0	0	0	0	0	0			1	53	0	0	1	0	0	25.5
783	0	0	0	1	0	0	0	0	0	0	0	0		0	0	0	0	1	0	57	0	1	1	0	1	24.2
784	0	0	0	0	0	0	0	0	1	0	0	0	0	0	0	0	0		0	56	1	0	0	0	0	25.4
785	0	0	0	0	0	0	0	0	0	0	0	0	0	0	0	0	0	0	1	67	0	1	1	0	1	30.8
786	0	1	1	1	0	0	0	0	0	0	0				0	0	0	0	1	68	0	1	1	0	1	28.7
787	0	0	0	0	0	0	0	1	1	0	0	0	0	0	0	0			0	50	0	0	1	0	1	28.4
788	0	0	0	1	0	0	0	0	0	0	0	0		0	0	0	0	0	0	59				0	1	31.4
789	0	0	0	0	0	0	0	1	0	0	0	0	0	0	0	0		1	1	56	0	1	0	0	1	25.3
790	0	0	0	0	0	0	0	1	1	0	0	0	0	0	0	0			1	75	0	0	1	1	0	27
791	0	0	0	0	0	0	0	1	1	1	0	0	0	0	0	0				62	0	0	1		0	19.8
792	0	1	0	0	0	0	0	0	0	0	0	0	0		0	0	0	0	1	56				0	0	22.9
793	0	0	0	0	0	0	0	1	0	0	0	0	0	0	0	0		0	0	67	0	1	1	0	1	27.7
794	0	0	0	0	0	0	0	0	1	1	0	0	0	0	0	0	0			61	1	0	1	0	1	21
795	0	0	0	0	0	0	0	0	1	1	0	0	0	0	0	0	1			60	0	0	0	0	0	33.8
796	0	0	0	1	0	0	0	1	1	1	0	0		0	0	0				58	0	0	1	0	1	30.5
797	0	0	0	1	0	0	0	1	1	0	0	0		0	0	0			0	56	0	0	0	0	0	26.6
798	0	0	0	0	0	0	0	0	1	1	0	0	0	0	0	0	0			61	1	0	1	1	0	35.1
799	0	0	0	0	0	0	0	0	1	1	0	0	0	0	0	0	0			67	0	1	0	1	1	25.8
800	0	0	0	0	0	0	0	1	1	1	0	0	0	0	0	0				63	0	1	1	1	0	30.1
801	0	0	0	0	0	0	0	0	1	1	0	0	0	0	0	0	1			68	0	0	1	1	0	31.6
802	0	0	0	0	0	0	0	0	1	1	0	0	0	0	0	0	0			73	0	1	0	1	0	23.4
803	0	0	0	0	0	0	0	0	1	0	0	0	0	0	0	0	1		1	75	0	0	1	1	1	26.3
804	0	0	0	0	0	0	0	0	0	0	0	0	0	0	0	0	1	1	1	53	1	0	0	0	0	26.9
805	0	0	0	1	0	0	0	1	1	0	0	0		0	0	0			1	70	0	0	1	1	0	22.7
806	0	0	0	0	0	0	0	1	1	0	0	0	1	1	1	1			1	61	0	0	1	0	0	18.9
807	0	0	0	0	0	0	0	0	0	0	0	0	0	0	0	0	0	0	0	71	0	1	1	1	0	22
808	0	0	0	0	0	0	0	0	0	0	0	0	0	0	0	0	0	0	0	70	0	1	1	1	1	31
809	0	0	0	0	0	0	0	0	1	1	0	0	0	0	0	0	0			67	0	0	0	1	1	22.5
810	0	0	0	0	0	0	0	1	1	1	0	0	0	0	0	0				53	0	1	0	1	0	24.5
811	0	0	0	0	0	0	0	1	1	0	0	0	0	0	0	0			0	80	0	1	1	1	0	24.1
812	0	0	0	0	0	0	0	0	1	0	0	0	0	0	0	0	0		1	64	0	1	1	1	1	25.8
813	0	0	0	1	0	1	0	0	0	0	0	0		1		1	0	0	1	61	0	0	1	1	0	27
814	0	0	0	0	0	0	0	1	1	0	0	0	0	0	0	0			0	62	1	0	1	1	0	24.2
815	0	0	0	0	0	0	0	0	1	0	0	0	0	0	0	0	0		0	53	0	1	1	0	0	24.6
816	0	0	0	1	0	0	0	1	1	1	0	0		1	0	0				61	0	1	1	1	0	23.9
817	0	0	0	0	0	0	0	1	0	0	0	0	0	0	0	0		0	1	61	0	0	1	0	1	27.5
818	0	0	0	0	0	0	0	1	1	1	0	0	0	0	0	0				63	0	1	1	1	0	27.6
819	0	0	0	0	0	0	0	1	1	0	0	0	0	0	0	0			0	67	0	1	1	1	1	20.7
820	1	0	0	0	0	0	0	1	1	1	0	0	1	1	0	0				68	0	1	1	1	0	26.4
821	0	0	0	0	0	0	0	1	1	0	0	0	0	0	0	0			1	56	0	0	1	0	1	27.8
822	0	1	0	1	0	0	0	1	1	0	0	0			0	0			1	55	0	0	1	0	0	37.6
823	0	0	0	0	0	0	0	1	0	0	0	0	0	0	0	0		1	0	54	1	0	1	1	1	31.8
824	0	0	0	0	0	0	0	1	0	0	0	0	0	0	0	0		1	0	52	0	0	1	0	0	20
825	0	0	0	0	0	0	0	0	0	1	0	0	0	1	0	0	0	0		72	0	1	1	1	0	23.3
826	1	0	0	0	1	0	0	1	0	0		0	1	1	1	1		0	0	63	1	0	0	1	0	32.9
827	0	0	0	0	0	0	0	1	1	1	0	0	1	0	0	0				52					0	28
828	0	1	1	1	0	1	1	1	1	1	1									55	0	1	1	0	0	21.2
829	0	0	0	1	0	0	0	1	1	1	0	0		0	0	0				56	1	0	1	0	0	21.5
830	0	0	0	0	0	0	0	0	1	0	0	0	0	0	0	0	0		0	69	0	0	1	1	0
831	0	0	0	1	0	0	0	0	0	0	0	0		0	0	0	0	0	0	66	0	1	1	1	1
832	0	0	0	0	0	0	0	0	1	1	0	0	1	0	0	0	1			65			1	0	0
833	0	1	1	1	0	0	0	1	0	0	0				0	0		1	1	64	0	1	0	0	1	24.5
834	0	0	0	0	0	0	0	1	1	0	0	0	0	1	0	0			1	72	0	1	1	1	1	25.6
835	0	0	0	0	0	0	0	0	0	0	0	0	0	0	0	0	0	0	0	63	1	0	1	1	0	24.4
836	0	0	0	0	0	0	0	1	0	0	0	0	0	0	0	0		0	0	75	0	0	1		1	25.3
837	0	0	0	0	0	0	0	0	0	0	0	0	0	0	0	0	0	0	0	59	0	1	0	1	0	27.3
838	0	0	0	0	0	0	0	1	1	0	0	0	0	0	0	0			0	61	0	0	0	0	0	25.3
839	0	1	1	1	0	0	0	1	1	1	0				1	0				51	0	1	0		0	27.2
840	0	0	0	0	0	0	0	1	1	1	0	1	1	1	1	1				52	0	1	1	1	1	24.8
841	0	0	0	0	0	0	0	0	0	0	0	0	0	0	0	0	0	0	0	53	0	0	1		1	26.4
842	0	0	0	0	0	1	0	0	1	0	0	0	0	0		0	1		0	73	0	0	1	1	0	26.7
843	0	0	0	0	0	0	0	1	1	1	0	0	0	0	0	0				50	0	1	1	0	1	31
844	0	0	0	0	0	0	0	0	0	0	0	0	0	0	0	0	0	0	0	74	0	1	0	1	1	19.7
845	0	1	0	1	0	1	1	0	1	1	0	0					0			71	0	0	1	1	0	23.7
846	0	1	0	1	0	0	0	0	1	1	0	0			0	0	0			73	0	1	1	1	1	24.7
847	0	0	1	0	0	0	0	1	1	0	0		0	0	0	0			1	68	0	1	1	1	0	21.2
848	0	0	0	0	0	0	0	0	1	1	0	0	0	0	0	0	0			72	0	1	1	1	1	30.3
849	0	0	0	0	0	0	0	0	0	0	0	0	0	0	0	0	0	0	0	74	0	1	0	1	0	30.3
850	0	1	1	1	0	0	0	1	0	1	0				0	0		0		76	0	0	1	0	0	22.6
851	0	0	0	1	0	0	0	0	0	0	0	0		0	0	0	1	1	1	67	0	0	0	0	0	23.6
852	0	0	0	1	0	0	0	0	1	0	0	0		0	0	0	0		1	70	0	0	1	1	0	19.4
853	0	0	0	1	0	0	0	0	0	0	0	0		0	0	0	0	0	1	69	0	0	1	1	1	24.2
854	0	0	0	0	0	0	0	0	1	0	0	0	0	0	0	0	0		1	61	0	0	1	0	1	23.1
855	0	0	0	0	0	0	0	0	0	1	0	0	0	0	0	0	1	1		61	0	1	1	0	0	37.5
856	0	0	0	0	0	0	0	1	1	0	0	0	0	0	0	0			1	77	0	1	1	1	1	24.7
857	0	0	0	0	0	0	0	0	1	0	0	1	1	1	0	0	0		1	54	0	1	1		1	25.1
858	0	0	0	0	0	0	0	1	0	1	0	0	0	0	0	0		1		73	1	0	1	1	0	26.4
859	0	0	0	1	0	0	0	0	1	0	0	0		0	0	0	0		0	52	0	0	1	0	1	27.3
860	0	1	1	1	0	0	0	0	0	0	0				0	0	0	0	0	54	0	1	0	0	0	34.3
861	0	0	0	0	0	0	0	1	1	1	0	0	1	0	0	0				52	0	1	0	0	0	29.1
862	0	0	0	0	0	0	0	0	0	1	0	0	0	0	0	0	1	0		67	0	0	1		0	28.2
863	0	0	0	0	0	0	0	1	0	0	0	0	0	0	0	0		1	1	77	0	0	1	1	1	25
864	0	0	0	0	0	0	0	1	1	1	0	0	0	0	0	0				72	0	0	0	1	0	37.3
865	0	0	0	0	0	0	0	1	1	1	0	0	0	0	0	0				71	0	1	1	1	1	27
866	0	0	0	0	0	0	0	1	1	0	0	0	0	0	0	0			0	66	0	1	0	0	0	22.3
867	0	0	0	1	0	0	0	1	1	1	0	0		0	0	0				59	0	0	1	0	1	25
868	0	0	0	1	0	0	0	0	0	1	0	0		0	0	0	1	0		60	0	0	1	1	0	23.6
869	0	0	0	0	0	1	0	0	0	0	0	0	1	0		0	1	1	1	72	0	1	1	1	0	26.1
870	0	0	0	0	0	0	0	1	1	0	0	0	0	0	0	0			0	70	0	0	1	1	0	31.6
871	0	0	1	1	0	0	0	0	0	1	0			0	0	0	1	0		60	0	0	0	1	0	24.3
872	0	0	0	0	0	0	0	0	0	0	0	0	0	0	0	0	0	0	1	60	0	1	0	0	1	27.5
873	0	0	0	0	0	0	0	0	0	0	0	0	1	1	1	1	0	0	1	58	0	0	1	0	0	27.6
874	0	0	0	0	0	0	0	1	1	1	0	0	0	0	0	0				62	0	0	0	1	0	29.3
875	0	0	0	1	0	0	0	0	0	0	0	0		1	0	0	1	1	1	51	0	1	1	1	1	30.1
876	0	0	0	0	0	0	0	1	1	0	0	0	0	0	0	0			1	71	0	0	1	1	1	24.5
877	0	0	0	0	0	0	0	1	1	0	0	0	0	0	0	0			1	73	0	1	1	1	0	16
878	0	0	0	1	0	0	0	1	0	0	0	0		0	0	0		1	1	79	0	1	1	1	0	30.1
879	0	1	0	1	0	0	0	1	1	1	0	0			0	0				62	0	0	1	0	1	25.4
880	0	0	0	1	0	0	0	1	1	1	0	0		0	0	0				71	0	0	1	0	0	27.8
881	0	1	1	1	0	0	0	1	1	0	0				0	0			1	74	0	1	0	1	1	25.1
882	0	1	1	1	0	0	0	1	1	0	0				0	0			1	78	0	1	0	1	0	22.5
883	0	0	0	0	0	0	0	1	0	0	0	0	0	0	0	0		0	0	56	0	0	1	1	0	33.9
884	0	0	0	1	0	0	0	1	1	0	0	0		0	0	0			1	80	0	0	1	1	0	19.5
885	0	0	0	0	0	0	0	0	1	0	0	0	0	0	0	0	0		0	68	0	0	0	1	0	22.8
886	0	0	0	0	0	0	0	0	1	1	0	0	0	0	0	0	0			56	0	1	1	0	1	20.6
887	0	0	0	0	0	0	0	1	1	1	0	0	0	0	0	0				54	0	1	1	0	0	26.7
888	0	0	0	0	0	0	0	0	0	0	0	0	0	0	0	0	0	0	1	67	0	0	1	1	0	25.3
889	0	0	0	0	0	0	0	1	0	0	0	0	0	0	0	0		1	0	59	0	0	0	0	0	24.1
890	0	0	0	0	0	0	0	0	0	1	0	1	1	0	0	0	0	0		55	0	0	1	0	0	17.7
891	0	0	0	0	0	0	0	1	1	0	0	0	0	0	0	0			1	54	1	0	1	0	1	26.6
892	0	0	0	1	0	0	0	1	1	0	0	0		0	0	0			0	67	0	0	1	0	0	23.1
893	0	1	0	1	0	0	0	0	1	0	0	1			1	1	0		1	83	0	1	1	1	0	17.4
894	0	0	0	0	0	0	0	0	0	0	0	0	0	0	0	0	0	1	1	70	0	1	1	0	0	29.9
895	0	1	0	0	0	0	0	0	0	0	0	0	1		0	0	0	0	0	76	0	1	1	0	1	24.2
896	1	0	0	0	0	0	0	1	1	0	0	0	0	0	0	0			1	78	0	1	1	1	1	25.6
897	0	0	0	0	0	0	0	1	1	0	0	0	1	0	0	0			1	74	0	0	1	1	0	21.1
898	0	0	0	0	0	0	0	0	0	0	0	0	0	0	0	0	0	0	0	64	0	0	0	1	1	29.8
899	0	0	0	0	0	0	0	1	1	0	0	0	0	0	0	0			1	75	0	1	1	1	0	30.9
900	0	0	0	0	0	0	0	0	0	0	0	0	0	0	0	0	0	1	0	64	0	0	1	1	0	33.3
901	0	0	0	0	0	0	0	0	0	0	0	0	0	0	0	0	1	0	0	68	0	1	1	1	1	30.1
902	0	1	1	1	0	0	0	0	0	0	0				0	0	0	0	0	66	0	0		1	0	27.6
903	0	0	0	0	0	0	0	1	0	0	0	1	1	1	0	0		1	1	54	0	1	0	0	1	29.8
904	0	1	0	0	0	0	0	0	0	1	0	0	0		0	0	1	1		65	0	0	1	1	0	26.2
905	0	0	0	0	0	0	0	1	1	0	0	0	0	0	0	0			0	66	0	1	1		0	31.2
906	0	0	0	1	0	0	0	1	0	0	0	0		0	0	0		0	0	70	0	0	0	1	0	21.8
907	0	0	0	0	0	0	0	1	0	0	0	0	0	0	0	0		0	0	64	0	1	0	1	0	21.7
908	0	0	0	1	0	0	0	1	0	1	0	0		1	0	0		0		69	0	0	1	1	0	21.8
909	0	0	0	0	0	0	0	1	1	0	0	0	0	0	0	0			1	68	0	0	1	1	0	19.7
910	0	0	0	0	0	0	0	0	0	1	0	0	0	0	0	0	0	0		59	0	0	0	1	0	27.3
911	0	0	0	0	0	0	0	1	1	1	0	0	0	0	0	0				68	0	0	1	1	0	26.2
912	0	0	0	1	0	0	0	1	1	0	0	0		0	0	0			1	55	0	0	1	0	0	22.3
913	0	0	0	1	0	0	0	1	1	0	0	0		1	0	0			0	78	0	0	0	1	0	23.7
914	0	1	1	1	0	0	0	1	1	0	0				0	0			1	67	1	0	1	1	1	22.3
915	0	1	1	1	0	0	0	1	1	0	0				0	0			1	64	0	0	0	1	0	22.3
916	0	0	0	0	0	0	0	1	1	0	0	0	0	0	0	0			0	66	0	0	0	1	1	19
917	0	0	0	0	0	0	0	1	0	0	0	0	0	0	0	0		1	0	68					0	23.4
918	0	0	0	1	0	0	0	1	0	0	0	0		1	0	0		1	0	66	0	0	1	1	1	22.3
919	0	0	0	0	0	0	0	1	0	0	0	0	0	1	0	0		1	0	61	0	0	1	1	0	25.3
920	0	1	0	1	1	0	0	1	0	0		1			0	0		1	0	77	0	0	1	1	0	25.8
921	0	0	0	0	0	0	0	0	1	1	0	0	0	0	0	0	0			74	0	1	1	1	1	23.9
922	0	0	0	0	0	0	0	0	1	1	0	0	0	0	0	0	0			62	0	0	1	1	0	23.5
923	0	0	0	0	0	0	0	1	1	0	0	0	0	0	0	0			1	65	0	0	1	0	0	23.5
924	0	0	0	0	0	0	0	1	1	0	0	0	0	0	0	0			0	68	0	0	1	0	1	20
925	0	0	0	0	0	0	0	0	1	1	0	1	0	1	0	0	0			72	0	0	0	1	0	33.2
926	0	1	0	0	0	0	0	1	0	0	0	0	0		0	0		1	0	71	0	0	1	0	0	23.6
927	0	0	0	0	0	0	0	0	0	0	0	0	0	0	0	0	0	0	0	58	0	0	0	1	0	22.3
928	0	0	0	0	0	0	0	0	1	1	0	0	0	0	0	0	1			72	0	1	1	1	1	27.5
929	0	1	0	1	1	0	0	1	0	0		0			0	0		0	0	70	0	1	1	1	1	25.5
930	0	1	0	1	1	0	0	1	0	0		0			0	0		1	1	64	0	1	1	0	0	25.4
931	0	0	0	0	0	0	0	1	0	1	0	0	0	0	0	0		1		57	0	0	1	0	0	24.4
932	0	1	0	1	0	0	0	0	0	0	0	0			0	0	1	1	1	55	0	0	1	1	0	21.5
933	0	0	0	0	0	0	0	0	1	0	0	0	0	0	0	0	0		1	50	0	0	1	0	1	23.7
934	0	0	0	0	0	0	0	1	1	1	0	0	0	0	0	0				65	0	1	1	0	1	27.2
935	0	0	0	0	0	0	0	0	1	1	0	0	0	0	0	0	1			57	0	0	1	0	0	23.4
936	1	1	0	1	1	0	0	0	0	1		0			0	0	0	0		85	0	1	1	0	1	21
937	0	1	0	1	1	0	0	0	0	1		0			0	0	0	0		61	0	0	1	0	0	22
938	0	0	0	0	0	0	0	0	0	0	0	0	1	0	0	0	0	1	1	52	0	1	1	0	1	23.5
939	0	0	0	0	0	0	0	1	1	1	0	0	1	0	0	0				52	0	0	1	0	0	22
940	0	0	0	0	0	0	0	1	0	0	0	0	0	0	0	0		1	0	56	0	0	1	0	1	24.2
941	0	0	0	0	0	0	0	0	0	0	0	0	0	0	0	0	1	1	0	55	0	0	1	0	0	26
942	0	0	0	1	0	0	0	0	0	1	0	0		1	0	0	0	0		70	0	1	0	1	0	26.6
943	0	0	0	0	0	0	0	0	1	0	0	0	0	0	0	0	1		0	56	0	0			0	32.8
944	0	0	0	0	0	0	0	1	1	0	0	0	0	0	0	0			1	57	0	0	1	0	1	25.9
945	0	0	0	0	0	0	0	1	1	0	0	0	0	0	0	0			0	55	0	0	1	0	0	27.5
946	0	0	0	0	0	0	0	1	0	0	0	0	0	0	0	0		1	1	58	0	0	1	0	1	27.4
947	0	0	0	0	0	0	0	1	1	0	0	0	0	0	0	0			1	67	0	0	1	1	0	28.5
948	0	1	0	1	0	0	0	0	1	1	0	1			0	0	1			64	0	0	0	1	0	21.9
949	0	0	0	0	0	0	0	1	0	0	0	0	0	0	0	0		1	1	67	0	0	0	0	1	23.5
950	0	0	0	0	0	0	0	1	1	0	0	0	0	0	0	0			1	65	0	1	1	0	0	36.6
951	0	0	0	0	0	0	0	0	1	1	0	0	0	0	0	0	0			60	0	1	1	1	1	23.4
952	0	0	0	0	0	0	0	1	0	1	0	0	0	0	0	0		0		63	0	0	1	0	0	21.7
953	0	0	0	0	0	0	0	1	0	1	0	0	0	0	0	0		0		70	0	0	1	0	0	21.5
954	0	0	0	0	0	0	0	1	0	1	0	0	0	0	0	0		0		71	0	0	1	0	1	24
955	0	1	0	1	0	0	0	1	1	1	0	1			0	0				60	0	0	1	0	0	22
956	0	0	0	0	0	0	0	0	0	1	0	0	0	0	0	0	0	0		67	0	0	0	1	0	24.7
957	0	0	0	0	0	0	0	1	0	1	0	0	1	0	0	0		1		60	0	1	1	0	1	32
958	0	1	1	1	0	0	0	0	1	0	0				1	1	0		0	58	0	1	1	0	1	26.1
959	0	1	1	0	1	1	1	1	0	0			1					1	1	51	0	1	0	0	0	22.8
960	0	0	0	0	0	0	0	1	1	0	0	0	1	0	0	0			1	54	0	0	1	0	0	25.1
961	0	0	0	1	0	0	0	1	1	1	0	0		0	0	0				65	0	0	1	1	0	31.2
962	0	0	0	0	0	0	0	0	1	1	0	0	0	0	0	0	0			61	1	0	1	0	0	22.7
963	0	1	0	1	0	0	0	1	1	1	0	0			0	0				63	0	0	1	1	0	29.6
964	0	1	0	1	0	0	0	1	1	0	0	0			0	0			0	67	0	1	0	1	1	23.6
965	0	1	0	1	0	0	0	1	1	0	0	0			0	0			0	65	0	1	1	1	0	25.7
966	0	1	1	1	0	0	0	1	0	0	1				1	0		1	1	65	0	0	0	0	0	20.5
967	1	1	0	1	0	0	0	1	1	0	0	0			0	0			1	77	0	1	1	1	1	24.9
968	0	1	0	1	0	0	0	1	1	0	0	0			0	0			0	65	0	0	1	1	0	20.3
969	0	1	1	1	0	0	0	1	1	1	0				0	0				66	0	0	1	0	1	27.6
970	0	1	1	1	0	0	0	0	1	0	0				0	0	0		0	65	0	0	1	0	0	30
971	0	0	0	0	0	0	0	1	1	0	0	0	0	0	0	0			0	76	0	1	1	0	1	26
972	0	0	0	0	0	0	0	0	1	0	0	0	0	0	0	0	1		0	64	0	0	1	0	1	27.5
973	0	0	0	0	0	0	0	0	1	0	0	0	0	0	0	0	1		0	65	0	0	1	0	0	25.8
974	0	0	0	0	0	0	0	1	1	1	0	0	0	0	0	0				56	0	0	1	0	1	24.4
975	0	0	1	1	0	0	0	1	1	1	0			0	0	0				67	0	0	1	1	0	25
976	0	0	0	0	0	0	0	1	1	1	0	0	0	0	0	0				74	0	0	1	0	0	22
977	0	0	0	0	0	0	0	1	1	1	0	0	0	0	0	0				80	0	0	1	0	1	22.8
978	0	0	0	0	0	0	0	1	1	1	0	0	0	0	0	0				62	0	0	1	1	0	23.6
979	0	1	0	0	0	0	0	1	1	1	0	0	1		0	0				68	0	0	0	1	0	29.9
980	0	0	0	0	0	0	0	0	1	0	0	0	0	0	0	0	1		0	64	0	1	0	0	0	27.3
981	0	0	0	0	0	0	0	0	1	0	0	0	0	0	0	0	0		0	69	0	1	1	1	1	34.2
982	0	0	0	0	0	0	0	0	0	0	0	0	0	0	0	0	0	0	0	64	1	0	1	1	0	27.3
983	0	0	0	0	0	0	0	0	1	0	0	0	0	0	0	0	0		1	74	0	1	1	1	1	21.2
984	1	0	0	0	0	0	0	1	1	1	0	1	1	1	1	0				73	0	0	1	1	0	30.8
985	0	0	0	0	0	0	0	1	0	0	0	0	0	0	0	0		1	0	76	0	1	1	1	0	30.1
986	0	0	0	0	0	0	0	1	1	1	0	0	0	0	0	0				65	0	0	1	1	0	23
987	0	0	0	0	0	0	0	0	1	0	0	0	0	0	1	0	1		1	65	0	0	0	1	0	30.1
988	0	0	0	0	0	0	0	0	1	0	0	0	0	0	0	0	0		0	71	0	1	1	1	0	25.7
989	0	0	0	1	0	0	0	1	1	1	0	0		0	0	0				70	0	1	1	1	1	23.9
990	0	0	0	0	0	0	0	0	0	0	0	0	0	1	0	0	0	1	0	54	0	0	1	0	1	22.9
991	0	0	0	0	0	0	0	0	0	0	0	0	0	1	0	0	1	1	0	50	0	0	1	0	0	22.6
992	0	0	0	0	0	0	0	1	1	1	0	0	0	0	0	0				54	0	0	1	0	0	27.5
993	0	0	0	0	0	0	0	0	1	1	0	0	1	0	0	0	1			50	0	0	1	0	0	22
994	1	0	0	0	0	0	0	1	1	0	0	0	0	0	0	0			0	71	1	0	1	0	0	25.7
995	0	1	0	1	0	1	0	0	0	0	0	0				0	0	0	1	52	0	1	1	0	0	39.9
996	0	0	0	0	0	0	0	0	1	0	0	0	0	0	0	0	0		0	66	0	1	1	1	0	24.5
997	0	0	0	1	0	0	0	1	1	0	0	0		0	0	0			0	65	0	0	1	0	0	27.9
998	0	0	0	0	0	0	0	0	0	0	0	0	0	0	0	0	0	1	0	62	1	0	1	1	1	24.5
999	0	0	0	0	0	0	0	1	0	0	0	0	0	0	0	0		1	0	58	0	0	0	1	0	33.6
1000	0	1	1	0	0	0	0	1	0	0	0		0		0	0		0	0	56	0	0	0		0	26.5
1001	0	0	0	0	0	0	0	0	0	0	0	0	0	0	0	0	0	1	1	53	0	0	1	0	1	25.1
1002	0	0	0	1	0	0	0	1	1	0	0	1		1	0	0			0	56	0	0	1	0	0	32.3
1003	0	0	0	1	0	0	0	0	1	1	0	0		0	0	0	0			55	0	1	1		0	26.2
1004	0	0	0	0	0	0	0	0	0	0	0	0	0	0	0	0	0	0	0	59	0	1	0	0	1	32.4
1005	0	0	0	0	0	0	0	0	1	0	0	0	0	0	0	0	0		1	62	0	0	1	0	0	29.7
1006	0	0	0	0	0	0	0	0	1	0	0	0	0	0	0	0	0		1	68	0	0	1	0	1	25.4
1007	0	0	0	0	0	0	0	0	1	0	0	0	0	0	0	0	0		0	55	0	1	1	0	1	27.7
1008	0	0	0	0	0	0	0	0	1	0	0	0	0	0	0	0	0		0	60	0	0	1	0	0	28.4
1009	0	0	0	0	0	0	0	0	0	0	0	0	0	0	0	0	1	0	0	69	0	0	1	1	0	26.8
1010	0	0	0	1	0	0	0	0	1	0	0	0		1	0	0	0		0	66	0	1	1	1	1	27.5
1011	0	0	0	0	0	0	0	0	0	0	0	0	0	0	0	0	0	0	0	74	0	1	1	1	0	24
1012	0	0	0	0	0	0	0	0	0	0	0	0	0	0	0	0	0	0	1	65	0	1	1	0	1	27.5
1013	0	0	1	1	0	0	0	0	0	0	0			1	0	0	0	1	1	63	0	0	1	0	0	25.2
1014	0	0	0	1	0	0	0	1	1	0	0	0		0	0	0			1	55	1	0	1	0	0	27.2
1015	0	0	0	0	0	0	0	0	1	0	0	0	0	0	0	0	0		0	64	0	0	1	0	1	24.6
1016	0	0	0	0	0	0	0	0	1	1	0	0	0	0	0	0	0			64	0	0	1	0	0	26.6
1017	0	0	0	0	0	0	0	1	1	0	0	0	1	1	0	0			0	61	0	0	1	0	0	30.1
1018	0	0	0	0	0	0	0	1	1	0	0	0	0	0	0	0			0	67	0	0	1	0	1	24.8
1019	0	0	0	0	0	0	0	0	1	1	0	0	0	0	0	0	0			64	0	1	1	1	1	25.1
1020	0	0	0	0	0	0	0	0	1	1	0	0	0	0	0	0	1			58	0	0	1	1	0	25.3
1021	0	0	0	1	0	0	0	1	0	0	0	0		0	0	0		1	0	74	0	0	0	1	0	29.4
1022	0	1	1	1	1	0	0	1	1	0					0	0			1	55	0	0	1	0	0	27.1
1023	0	0	0	0	0	0	0	0	0	1	0	0	0	0	0	0	0	0		57	0	1	1	0	1	22.9
1024	0	0	0	0	0	0	0	0	0	0	0	0	0	0	0	0	1	1	1	67	0	1	1	1	1	24.3
1025	0	0	0	1	0	1	1	0	1	0	0	0		0			0		1	60	0	1	1	0	0	31.6
1026	0	0	0	0	0	0	0	1	0	0	0	0	0	0	0	0		1	1	62	0	1	0	0	1	35.9
1027	0	0	0	0	0	0	0	1	0	0	0	0	0	0	0	0		0	0	58	0	0	0	0	0	27.3
1028	0	1	0	1	0	0	0	0	1	0	0	0			0	0	0		0	64	0	1	1	0	1	29.4
1029	0	0	0	0	0	0	0	0	0	0	0	0	0	0	0	0	0	1	0	64	0	1	0	0	0	25.9
1030	0	0	0	1	0	0	0	0	1	1	0	0		1	1	1	1			55	0	0	1	0	0	26.7
1031	0	0	0	0	0	0	0	1	1	1	0	0	0	1	0	0				73	0	0	1	0	1	25
1032	0	0	0	1	0	0	0	1	0	0	0	0		0	0	0		0	1	64	0	0	0	1	0	20.7
1033	0	0	0	0	0	0	0	1	0	0	0	0	1	0	0	0		1	1	60	0	0	1	1	1	28.1
1034	0	0	0	0	0	0	0	1	1	1	0	1	1	1	0	0				59	0	0	1	0	1	23.9
1035	0	1	0	1	0	0	0	1	1	0	0	1			1	0			1	67	0	1	1	1	1	27.1
1036	0	0	0	0	0	0	0	1	1	0	0	0	0	0	0	0			0	64	0	0	1	0	0	28.9
1037	0	0	0	0	0	0	0	0	0	1	0	0	0	0	0	0	1	1		84	0	0	1	1	0	24.9
1038	0	0	0	1	0	0	0	1	1	0	1	1		1	0	0			1	69	0	0	1	0	0	27
1039	0	0	0	0	0	0	0	0	0	0	0	0	0	0	0	0	0	0	0	67	1	0	1	1	0	21
1040	0	0	0	0	0	0	0	0	1	0	0	0	0	0	0	0	0		0	66	0	0	1	0	1	27.3
1041	0	0	1	1	0	0	0	0	1	1	0			0	0	0	0			68	0	1	0	1	1	23.9
1042	0	0	1	1	0	0	0	1	0	1	0			0	0	0		1		67	0	1	1	1	0	27.9
1043	0	0	0	0	0	0	0	0	0	0	0	0	0	0	0	0	1	0	1	58	0	1	1	1	0	28
1044	0	0	0	0	0	0	0	0	0	0	0	0	0	0	0	0	1	0	0	67	0	1	0	0	0	23
1045	0	0	0	0	0	0	0	1	0	0	0	0	0	0	0	0		0	0	60	0	0	0	0	1	27.2
1046	0	0	0	0	0	0	0	0	0	1	0	0	0	0	0	0	1	1		72	0	1		1	1	23.7
1047	0	0	0	0	0	0	0	0	0	1	0	0	0	0	0	0	1	1		71	0	0		1	0	22.2
1048	0	0	0	0	0	0	0	0	0	0	0	0	0	0	0	0	0	1	1	65	0	0	1	1	0	25.6
1049	0	1	0	0	0	0	0	1	1	1	0	0	0		0	0				73	0	1	1	1	1	27.8
1050	0	1	0	0	0	0	0	1	1	0	0	1	1		1	0			1	65	0	0	1	1	0	24.7
1051	0	0	0	0	0	0	0	0	1	0	0	0	0	0	0	0	1		0	73	0	1	0	1	1	26.1
1052	0	0	0	0	0	0	0	0	1	0	0	0	0	0	0	0	0		0	63	1	0	1	0	1	24.9
1053	0	0	0	0	0	0	0	0	1	1	0	0	1	0	0	0	0			62	1	0	1	1	1	23.5
1054	0	0	0	0	0	0	0	0	1	0	0	0	0	0	0	0	0		0	53	0	1	1	0	0	30.3
1055	0	0	0	0	0	0	0	0	1	0	0	0	0	0	0	0	0		0	60	0	1	1	1	1	27.7
1056	0	0	0	0	0	0	0	0	0	0	0	0	0	0	0	0	0	0	0	54	0	1	1	0	0	23
1057	0	0	0	0	0	0	0	0	1	0	0	0	0	0	0	0	1		0	57	0	0	1	0	1	29.1
1058	0	0	0	1	0	0	0	0	1	0	0	0		0	0	0	1		1	61	0	0	1	0	1	27.1
1059	0	0	0	0	0	0	0	0	0	0	0	0	0	0	0	0	1	0	0	62	0	0	1	1	0	25.5
1060	0	0	0	0	0	0	0	0	0	0	0	0	0	0	0	0	0	0	0	69	0	1	0	1	0	32
1061	0	0	0	0	0	0	0	0	0	1	0	0	0	0	0	0	0	1		62	0	1	0	1	0	35.2
1062	0	0	0	1	0	0	0	1	0	0	0	0		0	0	0		0	0	63	0	0	0	0	1	27
1063	0	0	0	1	0	0	0	1	0	0	0	0		0	0	0		0	0	61	0	0	0	0	0	26.2
1064	0	0	0	0	0	0	0	1	0	1	0	0	0	0	0	0		1		57	0	0	1	0	0	20.7
1065	1	1	0	0	0	0	0	0	0	0	1	0	1		1	1	0	1	0	78	0	1	0	1	0	25.9
1066	0	0	0	0	0	0	0	1	0	0	0	0	0	0	0	0		1	1	67	0	1	1	1	1	28.7
1067	0	0	0	0	0	0	0	1	0	0	0	0	0	0	0	0		1	0	65	0	0	0	0	0	22.7
1068	0	0	0	0	0	0	0	0	1	0	0	0	1	0	0	0	0		1	53	0	1	1	0	1	25.6
1069	0	0	0	0	0	0	0	0	1	1	0	0	1	0	0	0	1			56	0	0	0	0	1	24.7
1070	0	0	0	0	0	0	0	0	1	1	0	1	1	1	0	0	0			61	0	0	0	1	0	30.8
1071	0	0	0	0	0	0	0	1	1	0	0	0	0	0	0	0			0	77	0	0	0	1	0	26.8
1072	0	0	0	1	0	0	0	1	1	0	0	0		0	0	0			0	67	0	1	0	1	1	30.2
1073	0	0	0	0	0	0	0	1	1	0	1	0	1	1	1	0			0	63	0	1	1	1	0	31.6
1074	0	0	0	0	0	0	0	0	0	0	0	0	0	0	0	0	0	0	0	63	0	0	1	0	1	22.8
1075	0	0	0	0	0	0	0	0	0	0	0	0	0	0	0	0	0	1	1	60	0	0	1	0	0	28.6
1076	0	0	0	0	0	0	0	0	0	0	0	0	0	0	0	0	0	1	0	71	0	0	1	0	0	27.7
1077	0	1	0	1	0	0	0	1	0	1	0	0			0	0		0		68	0	0	1	1	1	25
1078	0	1	0	0	0	0	0	1	0	0	0	0	0		0	0		1	0	68					0	23
1079	0	0	0	0	0	0	0	0	0	0	0	0	0	0	0	0	0	0	1	67	0	0	1	1	0	25.9
1080	0	0	0	0	0	0	0	0	0	0	0	0	0	0	0	0	0	0	0	74	0	0	1	1	1	26.5
1081	0	0	0	0	0	0	0	0	0	0	0	0	0	0	0	0	0	0	0	56	1	0	1	1	0	32.4
1082	0	1	0	0	0	0	0	0	1	0	0	0	1		0	0	1		0	70	0	1	1	1	1	25.6
1083	0	1	0	0	0	0	0	0	1	0	0	0	1		0	0	0		0	67	0	1	1	1	0	29.7
1084	0	0	0	0	0	0	0	1	1	1	0	0	1	1	0	0				70	0	1	0	1	1	26
1085	0	0	0	1	0	0	0	0	1	1	0	0		1	0	0	0			57	0	0	1	0	0	24.6
1086	0	0	0	0	0	0	0	0	1	1	0	0	0	0	0	0	0			51	0	0	1	0	1	27.7
1087	0	0	0	0	0	0	0	0	0	0	0	0	0	0	0	0	0	1	1	63	0	1	1	0	1	28.4
1088	0	0	0	0	0	0	0	1	0	0	0	1	1	1	0	0		1	1	62	0	0	1	0	0	21.6
1089	0	0	0	0	0	0	0	0	0	0	0	0	0	0	0	0	1	1	1	56	1	0		0	0	24.7
1090	0	0	0	0	0	0	0	0	1	0	0	0	0	0	0	0	1		0	65	0	0	1	1	1	25
1091	0	0	0	0	0	0	0	0	1	1	0	0	0	0	0	0	1			65	0	1	1	1	1	26.6
1092	0	0	0	0	0	0	0	0	1	1	0	0	0	0	0	0	1			61	0	0	1	1	0	28.7
1093	0	1	0	1	0	0	0	1	1	0	0	0			0	0			0	59	0	0	1	0	0	23.3
1094	0	1	0	0	0	0	0	0	1	1	0	0	0		0	0	0			54	0	0	1	0	0	20.7
1095	0	1	0	1	0	1	0	0	1	1	0	0				0	1			52	0	1	1	1	0	24.8
1096	0	0	0	0	0	0	0	1	1	1	0	0	0	0	0	0				69	0	0	1	1	1	27.4
1097	0	0	0	1	0	0	0	1	1	0	0	0		0	0	0			1	69	0	1	1	1	1	32.5
1098	0	0	0	0	0	0	0	0	1	0	0	0	0	0	0	0	0		1	60	1	0	1	0	1	22.7
1099	0	1	0	1	0	1	0	1	1	1	0	0				0				66	0	0	1	1	0	25.1
1100	0	0	0	1	0	0	0	1	1	0	0	0		0	0	0			0	62					0	24.1
1101	0	1	0	0	0	0	0	0	1	0	0	0	0		0	0	0		1	65	0	1	0	1	0	25.4
1102	0	0	0	0	0	0	0	0	1	0	0	0	1	0	0	0	0		0	50	0	0	0	0	1	26.1
1103	0	0	0	0	0	0	0	1	1	0	0	0	0	0	0	0			1	60	0	0	1	0	0	23.7
1104	0	0	0	0	0	0	0	0	1	1	0	0	0	0	0	0	1			62	1	0	1	1	0	20.7
1105	0	0	0	0	0	0	0	1	0	1	0	0	0	0	0	0		1		58	0	1	0	0	1	26.5
1106	0	0	0	0	0	0	0	0	1	1	0	0	0	0	0	0	1			54	0	0	1	0	0	26.3
1107	0	1	1	1	0	0	0	0	0	1	1				0	0	1	0		60	0	0	1	0	0	43.5
1108	0	1	1	1	0	0	0	0	0	1	1				0	0	1	0		59	0	0	1	0	0	26.7
1109	0	1	0	1	0	0	0	0	0	0	0	0			0	0	0	1	1	53	0	1	1	0	0	24.7
1110	0	0	0	0	0	0	0	1	1	1	0	0	0	0	0	0				51	0	0	1	0	0	30.1
1111	0	0	0	0	0	0	0	0	0	0	0	0	0	0	0	0	0	0	0	53	0	0	1	0	0	23.4
1112	0	0	0	0	0	0	0	0	0	0	0	0	0	0	0	0	1	1	1	52	0	1	1	0	0	25.5
1113	0	1	0	0	0	0	0	0	0	0	0	0	1		0	0	0	1	1	56	1	0	1	0	0	22.5
1114	0	0	0	0	0	0	0	0	1	0	0	0	0	0	0	0	1		1	66	0	1	1	0	1	29.2
1115	0	0	0	0	0	0	0	1	1	1	0	0	0	0	0	0				58	0	0	1	1	0	33.2
1116	0	0	0	1	1	0	0	0	0	0		0		0	0	0	0	0	0	72	0	1	1	1	0	20.3
1117	0	0	0	0	0	0	0	0	1	0	0	0	0	0	0	0	0		0	59	0	0	0	1	0	30
1118	0	1	0	1	0	0	0	0	0	1	0	0			0	0	0	0		59	0	0	1	0	1	28.7
1119	0	0	0	1	0	0	0	1	0	0	1	0		1	1	0		1	0	53	0	1	1	0	1	24.9
1120	0	0	0	0	0	0	0	1	1	1	0	1	1	1	1	1				51	0	0	1	0	1	24.2
1121	0	0	0	0	0	0	0	0	0	0	0	0	0	0	0	0	0	0	0	64	0	0	1	0	1	28.8
1122	0	0	1	1	0	0	0	0	0	0	0			1	0	0	0	0	0	63	0	1	0	1	0	24.7
1123	0	0	0	0	0	0	0	0	1	0	0	0	0	1	0	0	0		0	74	0	0	0	1	1	26
1124	0	0	0	0	0	0	0	1	1	0	0	0	0	0	0	0			0	69	0	0	0	1	0	26.1
1125	0	0	1	1	0	0	0	0	1	0	0			0	0	0	0		0	66	0	0	1	0	0	22.2
1126	0	0	0	0	0	0	0	1	0	1	0	0	0	0	0	0		0		51	0	1	1	0	0	23.8
1127	0	0	0	1	0	0	0	0	1	0	0	0		0	0	0	0		0	55	1	0	1	0	1
1128	1	0	0	0	0	0	0	0	0	0	0	0	0	0	0	0	0	0	1	78	0	0		1	0	19.5
1129	0	1	1	1	1	0	0	1	1	1					0	0				60	0	1	0	0	0	25.4
1130	0	1	0	0	0	0	0	1	1	1	0	0	0		0	0				64	0	1	1	0	1	32.5
1131	0	0	0	0	0	0	0	0	0	0	0	1	0	0	0	0	1	1	0	64	0	1	1	0	1	30
1132	0	0	0	0	0	0	0	0	0	0	0	1	0	0	0	0	1	1	0	61	0	1	1	1	0	24.5
1133	0	0	0	0	0	0	0	0	1	0	0	0	0	0	0	0	1		1	62	0	1	1	0	0	23.5
1134	0	1	0	1	0	0	0	1	1	1	0	1			1	1				51	0	0	1	0	1	28.7
1135	0	0	0	0	0	0	0	0	1	0	0	0	0	0	0	0	0		1	60	0	0	1	0	1	23.7
1136	0	0	0	0	0	0	0	0	1	0	0	0	0	0	0	0	1		1	62	0	0	1	1	0	28.1
1137	0	1	0	1	0	0	0	1	0	0	0	0			0	0		1	0	59	0	1	1	0	1	23.9
1138	0	0	0	0	0	0	0	1	1	1	0	0	1	1	0	0				54	0	0	0		0	27
1139	1	0	0	0	0	0	0	1	1	0	0	0	0	0	0	0			0	66	0	0	0	0	0	24.9
1140	0	0	0	0	0	0	0	0	0	1	0	0	0	0	0	0	1	0		54	0	1	1	0	1	23.2
1141	0	0	0	0	0	0	0	0	1	0	0	0	0	0	0	0	1		0	52	0	0	1	0	1	25.2
1142	0	1	0	1	0	1	0	0	1	0	0	0				0	1		0	63	0	0	0	1	0	24.6
1143	0	0	0	0	0	0	0	0	0	0	0	0	0	0	0	0	0	1	0	61	0	1	1	1	0	33.5
1144	0	0	0	0	0	0	0	0	0	0	0	0	0	0	0	0	0	1	1	68	1	0	1	1	0	20.2
1145	0	0	0	0	0	0	0	1	1	0	0	0	0	0	0	0			0	62	0	1	1	0	1	20
1146	0	0	0	0	0	0	0	0	1	1	0	0	0	0	0	0	1			61	0	0	0	1	0	26
1147	0	0	0	1	0	0	0	1	1	1	0	1		0	0	0				71	0	1	1	1	0	29.3
1148	0	0	0	0	0	0	0	1	1	1	0	0	0	0	0	0				51	0	0	0	0	0	23.3
1149	0	0	0	0	0	0	0	0	0	0	0	0	0	0	0	0	0	0	1	51	0	1	0	1	0	32
1150	0	1	0	0	0	0	0	0	1	0	0	0	0		0	0	0		1	71	1	0	1	1	1	24.2
1151	0	0	0	0	0	0	0	1	1	1	0	0	0	0	0	0				64	0	1	1	1	0	27.6
1152	0	0	0	0	0	0	0	0	1	0	0	1	1	1	0	0	0		0	64	0	0		1	0	26.1
1153	0	0	0	0	0	0	0	0	0	0	0	0	1	0	0	0	1	0	0	62	0	1	1	0	1	25.8
1154	0	0	0	0	0	0	0	1	1	1	0	0	0	0	0	0				69	0	0	1	1	1	27.7
1155	0	0	0	0	0	0	0	1	1	0	0	0	1	0	0	0			0	56	0	0	1	0	0	25.5
1156	0	0	0	0	0	0	0	0	0	1	0	0	0	0	0	0	0	0		70	0	1	1	0	1	29.4
1157	0	0	0	0	0	0	0	1	1	1	0	0	0	0	0	0				68	0	0	1	0	0	26.6
1158	0	1	0	1	1	0	0	1	1	1		1			1	1				59	0	1	1	0	0	19.9
1159	0	0	0	0	0	0	0	1	1	1	0	0	0	0	0	0				54	0	0	1		1	33.4
1160	0	0	0	0	0	0	0	0	0	0	0	0	0	0	0	0	0	0	0	68	0	0	1	0	1	23.3
1161	0	0	0	0	0	0	0	0	1	0	0	0	0	0	0	0	1		0	60	0	0	1	0	0	28.9
1162	0	0	0	0	0	0	0	0	0	0	0	0	0	0	0	0	0	0	0	52	1	0	0	0	1	25.1
1163	0	0	0	0	0	0	0	0	0	0	0	0	0	0	0	0	0	1	1	58	0	1	1	0	1	28.9
1164	0	0	0	0	0	0	0	0	0	0	0	0	0	0	0	0	0	1	1	69	0	0	1	0	1	27.8
1165	0	0	0	0	0	0	0	1	1	1	0	0	1	0	0	0				69	0	0	1	1	0	28.5
1166	1	0	0	0	0	0	0	1	1	0	1	0	1	1	1	1			1	67	0	1	1	0	0	25.9
1167	0	0	0	1	0	0	0	1	0	0	0	0		0	0	0		0	0	56	0	0	0	0	1	25.2
1168	0	1	0	0	0	0	0	0	1	0	0	0	1		0	0	1		1	55	0	0	1	0	0	22.4
1169	0	0	0	0	0	0	0	0	1	0	0	0	0	0	0	0	0		0	52	0	1	1	1	1	23.5
1170	0	0	0	0	0	0	0	1	1	0	0	0	0	0	0	0			1	58			1	0	1	27.7
1171	0	0	0	0	0	0	0	1	1	1	0	0	0	0	0	0				56	0	1	1	0	1	22.6
1172	0	0	0	0	0	0	0	1	1	0	0	0	0	0	0	0			0	66	0	1	1	0	1	25.8
1173	0	0	0	0	0	0	0	0	1	0	0	0	0	0	0	0	0		0	62	0	0	1	0	0	25
1174	0	0	0	0	0	0	0	1	1	0	0	0	0	0	0	0			0	64	0	0	1	1	0	22
1175	0	0	0	0	0	0	0	0	1	0	0	0	0	0	0	0	0		0	57	0	0	0	0	0	26.1
1176	0	0	0	0	0	0	0	0	0	0	0	0	0	0	0	0	0	0	0	53					1	27.1
1177	0	0	0	0	0	0	0	1	1	0	0	0	1	0	0	0			0	60	0	0	1	0	0	24.6
1178	0	0	0	0	0	0	0	1	1	0	0	0	1	0	0	0			0	64	0	1	1	1	1	25.6
1179	0	0	0	0	0	0	0	1	1	0	0	0	0	0	0	0			1	56	0	0	1		0	34.8
1180	0	1	0	1	0	0	0	0	0	1	0	0			0	0	0	1		62	0	1	0	0	1	26.4
1181	0	1	0	1	0	1	0	0	1	0	0	0				0	1		1	61	0	1	1	0	0	19.8
1182	0	0	0	1	0	0	0	1	0	0	0	0		0	0	0		0	0	61	0	0	0	1	1	26.5
1183	0	0	0	1	0	0	0	1	1	0	0	0		0	0	0			0	66	0	0	0	1	0	23.1
1184	0	1	0	1	0	0	0	1	1	0	0	0			1	0			1	61	0	1	1	0	1	24.6
1185	0	1	1	1	1	0	0	1	1	1					1	1				58	0	0	1	0	0	33.3
1186	0	0	0	0	0	0	0	0	1	1	0	0	0	0	0	0	0			59	0	0	1	0	0	23
1187	0	1	0	1	0	0	0	0	0	0	0	0			0	0	0	1	0	65	0	1	1	1	1	28.7
1188	0	1	0	1	0	0	0	0	0	0	0	0			0	0	1	1	0	61	0	1	1	1	0	26.1
1189	0	0	0	0	0	0	0	0	1	0	0	0	0	0	0	0	0		0	52	1	0	1	0	1	21.2
1190	0	0	0	0	0	0	0	1	0	1	0	0	1	1	0	0		1		51	0	0	0	0	0	27.9
1191	0	0	0	0	0	0	0	0	0	0	0	0	0	0	0	0	0	1	1	60	0	0	1	0	1	29
1192	0	0	0	0	0	0	0	0	1	0	0	0	0	0	0	0	1		0	65	0	0	1	1	0	30.4
1193	0	0	0	0	0	0	0	1	0	1	0	0	0	0	0	0		0		57	0	0	1	0	1	25.5
1194	0	1	0	0	0	0	0	0	1	0	0	0	0		0	0	1		1	65	0	1	1	0	1	21.4
1195	0	0	0	1	0	0	0	1	1	1	0	0		0	0	0				57	0	0	0	0	0	24.9
1196	0	0	0	0	0	0	0	1	0	1	0	0	0	0	0	0		1		57	0	1	1	0	1	23.1
1197	0	0	0	0	0	0	0	1	0	1	0	0	0	0	0	0		1		51	0	0	0	0	0	27
1198	0	1	0	1	0	1	0	1	1	0	0	0				0			0	53	0	1	0		0	27.7
1199	0	0	0	0	0	0	0	1	0	1	0	0	0	0	0	0		0		70	0	1	1		0	30.5
1200	0	0	0	1	0	0	0	0	0	1	0	0		0	0	0	0	0		69	0	1		0	1	23.4
1201	0	0	0	0	0	0	0	0	1	0	0	0	1	1	0	0	0		0	59	0	1	1	0	0	23.4
1202	0	0	0	0	0	0	0	1	1	1	0	0	0	0	0	0				45	0	0	1	0	1	25.7
1203	0	0	0	0	0	0	0	0	0	0	0	0	0	0	0	0	0	0	0	55	1	0	1	0	1	28.3
1204	0	0	0	0	0	0	0	1	0	0	0	0	0	0	0	0		0	0	53	0	0	1	0	0	28.4
1205	0	0	0	0	0	0	0	1	1	0	0	0	0	0	0	0			0	60	0	1	1		0	25.6
1206	0	0	0	0	0	0	0	1	1	0	0	0	0	0	0	0			1	63	0	1	1	0	1	28.7
1207	0	0	0	1	1	0	0	0	0	1		0		0	0	0	0	1		51	1	0	1	0	0	25.5
1208	0	0	0	0	0	0	0	0	0	0	0	0	0	0	0	0	0	1	1	76	1	0	1	1	1	23.8
1209	0	0	0	0	0	0	0	0	1	0	0	0	0	0	0	0	1		0	70	0	1	1	1	1	32.3
1210	0	0	0	0	0	0	0	0	1	0	0	0	0	0	0	0	0		0	74	0	0	1	1	0	25.5
1211	0	0	0	0	0	0	0	1	1	0	0	0	0	0	0	0			0	55	0	1	0	0	1	29.6
1212	1	0	0	0	0	0	0	1	1	1	0	0	1	1	1	0				52	0	0	1	0	1	24.7
1213	0	1	0	0	0	0	0	0	0	0	0	0	1		1	1	0	1	1	68			0	1	1	22.6
1214	0	0	0	0	0	0	0	1	1	1	0	0	0	0	0	0				70	0	0	0	1	0	25.6
1215	0	0	0	0	0	0	0	1	0	0	0	0	0	0	0	0		0	0	58	0	1	1	0	1	25.6
1216	0	0	1	0	0	0	0	1	0	1	0		0	0	0	0		0		66	0	0	0	0	1	24.7
1217	0	0	0	0	0	0	0	1	1	0	0	0	0	0	0	0			1	62	0	0	1	0	0	25.3
1218	0	0	0	0	0	0	0	1	1	0	0	0	0	0	0	0			0	70	0	1	0	1	1	26.1
1219	0	0	0	0	0	0	0	1	1	0	0	0	0	0	0	0			0	69	0	1	0	1	0	25.8
1220	0	0	0	0	0	0	0	1	1	0	0	1	1	1	0	0			1	52				0	1	24.5
1221	0	1	0	0	0	0	0	1	0	0	0	0	1		0	0		0	1	60				0	0	24.2
1222	0	0	0	1	0	0	0	0	1	0	0	0		0	0	0	0		0	55	1	0	0	1	0	22.3
1223	0	0	0	0	0	0	0	0	1	0	0	0	0	0	0	0	0		0	66	0	1	1	0	1	28.7
1224	0	0	0	0	0	0	0	1	0	0	0	0	0	0	0	0		0	0	53	0	1	1	1	1	32.4
1225	0	0	0	0	0	0	0	0	0	0	0	0	0	0	0	0	0	1	0	55	1	0	0	0	0	21.5
1226	0	0	0	0	0	0	0	1	0	0	1	0	1	1	1	1		0	1	54	0	0	1	0	1	24.8
1227	0	0	0	0	0	0	0	0	0	0	0	0	0	0	0	0	0	1	0	60	1	0		1	0	23.6
